# Supplementary material for: Validity of reported retention in antiretroviral therapy after roll-out to peripheral facilities in Mozambique: Results of a retrospective national cohort analysis
Source: PLoS One. 2018 Jun 21;13(6):e0198916. doi: 10.1371/journal.pone.0198916 (PMC6013210; doi:10.1371/journal.pone.0198916)
Supplement: S1 Dataset — (XLS) [file pone.0198916.s002.xls]

## Sheet: Sheet1
facility_name	facilty_nr	EPTS_facility	PEPFAR	district	province	province2	prov	prov2	prov3	prov4	HF	HF2	hftype	hftype2	partner	partner2	part	part2	Support	Adherence_support_groups	ASG before period	NOASG	NOASG2	optionbplus	BPLUS	NOBP	NOBPb	MCH_ART	MCH2	NOMCH	NOMCHb	TB_dept	TB_ART	TB_ART2	EPTS	EPTS2	NOEPTS	total_art_20jun15	ART_2014	size	size2	age_num	Ageclass	age	age2	age_bi	baby	old	age3
Hospital de Dia de Magude	100306	Yes	Yes	MAGUDE	MAPUTO PROVINCIA	Maputo provincia	1	0	3	3	Type I/Urban HC	1	Rural HC type I	Rural HC type I	Ariel	Ariel	1	1	Yes	Yes	ASG before period	No	0	Yes	Option B-Plus before period	0	0	Yes	ART at MCH dept during period	1	1	Yes	Yes		Yes	EPTS database before period	0		3230	More than 2000	No	28	26-35	26-35	25-34	30 years or less	No	No	26-35
Hospital de Dia de Magude	100306	Yes	Yes	MAGUDE	MAPUTO PROVINCIA	Maputo provincia	1	0	3	3	Type I/Urban HC	1	Rural HC type I	Rural HC type I	Ariel	Ariel	1	1	Yes	Yes	ASG before period	No	0	Yes	Option B-Plus before period	0	0	Yes	ART at MCH dept during period	1	1	Yes	Yes		Yes	EPTS database before period	0		3230	More than 2000	No	37	36-45	36-45	35-44	More than 30 years old	No	No	36-45
Hospital de Dia de Magude	100306	Yes	Yes	MAGUDE	MAPUTO PROVINCIA	Maputo provincia	1	0	3	3	Type I/Urban HC	1	Rural HC type I	Rural HC type I	Ariel	Ariel	1	1	Yes	Yes	ASG before period	No	0	Yes	Option B-Plus before period	0	0	Yes	ART at MCH dept during period	1	1	Yes	Yes		Yes	EPTS database before period	0		3230	More than 2000	No	35	26-35	26-35	35-44	More than 30 years old	No	No	26-35
Hospital de Dia de Magude	100306	Yes	Yes	MAGUDE	MAPUTO PROVINCIA	Maputo provincia	1	0	3	3	Type I/Urban HC	1	Rural HC type I	Rural HC type I	Ariel	Ariel	1	1	Yes	Yes	ASG before period	No	0	Yes	Option B-Plus before period	0	0	Yes	ART at MCH dept during period	1	1	Yes	Yes		Yes	EPTS database before period	0		3230	More than 2000	No	27	26-35	26-35	25-34	30 years or less	No	No	26-35
Hospital de Dia de Magude	100306	Yes	Yes	MAGUDE	MAPUTO PROVINCIA	Maputo provincia	1	0	3	3	Type I/Urban HC	1	Rural HC type I	Rural HC type I	Ariel	Ariel	1	1	Yes	Yes	ASG before period	No	0	Yes	Option B-Plus before period	0	0	Yes	ART at MCH dept during period	1	1	Yes	Yes		Yes	EPTS database before period	0		3230	More than 2000	No	41	36-45	36-45	35-44	More than 30 years old	No	No	36-45
Hospital de Dia de Magude	100306	Yes	Yes	MAGUDE	MAPUTO PROVINCIA	Maputo provincia	1	0	3	3	Type I/Urban HC	1	Rural HC type I	Rural HC type I	Ariel	Ariel	1	1	Yes	Yes	ASG before period	No	0	Yes	Option B-Plus before period	0	0	Yes	ART at MCH dept during period	1	1	Yes	Yes		Yes	EPTS database before period	0		3230	More than 2000	No	64	>45	>45	>=45	More than 30 years old	No	Yes	>45
Hospital de Dia de Magude	100306	Yes	Yes	MAGUDE	MAPUTO PROVINCIA	Maputo provincia	1	0	3	3	Type I/Urban HC	1	Rural HC type I	Rural HC type I	Ariel	Ariel	1	1	Yes	Yes	ASG before period	No	0	Yes	Option B-Plus before period	0	0	Yes	ART at MCH dept during period	1	1	Yes	Yes		Yes	EPTS database before period	0		3230	More than 2000	No	23	16-25	16-25	15-24	30 years or less	No	No	0
Hospital de Dia de Magude	100306	Yes	Yes	MAGUDE	MAPUTO PROVINCIA	Maputo provincia	1	0	3	3	Type I/Urban HC	1	Rural HC type I	Rural HC type I	Ariel	Ariel	1	1	Yes	Yes	ASG before period	No	0	Yes	Option B-Plus before period	0	0	Yes	ART at MCH dept during period	1	1	Yes	Yes		Yes	EPTS database before period	0		3230	More than 2000	No	61	>45	>45	>=45	More than 30 years old	No	Yes	>45
Hospital de Dia de Magude	100306	Yes	Yes	MAGUDE	MAPUTO PROVINCIA	Maputo provincia	1	0	3	3	Type I/Urban HC	1	Rural HC type I	Rural HC type I	Ariel	Ariel	1	1	Yes	Yes	ASG before period	No	0	Yes	Option B-Plus before period	0	0	Yes	ART at MCH dept during period	1	1	Yes	Yes		Yes	EPTS database before period	0		3230	More than 2000	No	20	16-25	16-25	15-24	30 years or less	No	No	0
Hospital de Dia de Magude	100306	Yes	Yes	MAGUDE	MAPUTO PROVINCIA	Maputo provincia	1	0	3	3	Type I/Urban HC	1	Rural HC type I	Rural HC type I	Ariel	Ariel	1	1	Yes	Yes	ASG before period	No	0	Yes	Option B-Plus before period	0	0	Yes	ART at MCH dept during period	1	1	Yes	Yes		Yes	EPTS database before period	0		3230	More than 2000	No	29	26-35	26-35	25-34	30 years or less	No	No	26-35
Hospital de Dia de Magude	100306	Yes	Yes	MAGUDE	MAPUTO PROVINCIA	Maputo provincia	1	0	3	3	Type I/Urban HC	1	Rural HC type I	Rural HC type I	Ariel	Ariel	1	1	Yes	Yes	ASG before period	No	0	Yes	Option B-Plus before period	0	0	Yes	ART at MCH dept during period	1	1	Yes	Yes		Yes	EPTS database before period	0		3230	More than 2000	No	43	36-45	36-45	35-44	More than 30 years old	No	No	36-45
Hospital de Dia de Magude	100306	Yes	Yes	MAGUDE	MAPUTO PROVINCIA	Maputo provincia	1	0	3	3	Type I/Urban HC	1	Rural HC type I	Rural HC type I	Ariel	Ariel	1	1	Yes	Yes	ASG before period	No	0	Yes	Option B-Plus before period	0	0	Yes	ART at MCH dept during period	1	1	Yes	Yes		Yes	EPTS database before period	0		3230	More than 2000	No	61	>45	>45	>=45	More than 30 years old	No	Yes	>45
Hospital de Dia de Magude	100306	Yes	Yes	MAGUDE	MAPUTO PROVINCIA	Maputo provincia	1	0	3	3	Type I/Urban HC	1	Rural HC type I	Rural HC type I	Ariel	Ariel	1	1	Yes	Yes	ASG before period	No	0	Yes	Option B-Plus before period	0	0	Yes	ART at MCH dept during period	1	1	Yes	Yes		Yes	EPTS database before period	0		3230	More than 2000	No	23	16-25	16-25	15-24	30 years or less	No	No	0
Hospital de Dia de Magude	100306	Yes	Yes	MAGUDE	MAPUTO PROVINCIA	Maputo provincia	1	0	3	3	Type I/Urban HC	1	Rural HC type I	Rural HC type I	Ariel	Ariel	1	1	Yes	Yes	ASG before period	No	0	Yes	Option B-Plus before period	0	0	Yes	ART at MCH dept during period	1	1	Yes	Yes		Yes	EPTS database before period	0		3230	More than 2000	No	23	16-25	16-25	15-24	30 years or less	No	No	0
Hospital de Dia de Magude	100306	Yes	Yes	MAGUDE	MAPUTO PROVINCIA	Maputo provincia	1	0	3	3	Type I/Urban HC	1	Rural HC type I	Rural HC type I	Ariel	Ariel	1	1	Yes	Yes	ASG before period	No	0	Yes	Option B-Plus before period	0	0	Yes	ART at MCH dept during period	1	1	Yes	Yes		Yes	EPTS database before period	0		3230	More than 2000	No	28	26-35	26-35	25-34	30 years or less	No	No	26-35
Hospital de Dia de Magude	100306	Yes	Yes	MAGUDE	MAPUTO PROVINCIA	Maputo provincia	1	0	3	3	Type I/Urban HC	1	Rural HC type I	Rural HC type I	Ariel	Ariel	1	1	Yes	Yes	ASG before period	No	0	Yes	Option B-Plus before period	0	0	Yes	ART at MCH dept during period	1	1	Yes	Yes		Yes	EPTS database before period	0		3230	More than 2000	No	45	36-45	36-45	>=45	More than 30 years old	No	No	36-45
Hospital de Dia de Magude	100306	Yes	Yes	MAGUDE	MAPUTO PROVINCIA	Maputo provincia	1	0	3	3	Type I/Urban HC	1	Rural HC type I	Rural HC type I	Ariel	Ariel	1	1	Yes	Yes	ASG before period	No	0	Yes	Option B-Plus before period	0	0	Yes	ART at MCH dept during period	1	1	Yes	Yes		Yes	EPTS database before period	0		3230	More than 2000	No	22	16-25	16-25	15-24	30 years or less	No	No	0
Hospital de Dia de Magude	100306	Yes	Yes	MAGUDE	MAPUTO PROVINCIA	Maputo provincia	1	0	3	3	Type I/Urban HC	1	Rural HC type I	Rural HC type I	Ariel	Ariel	1	1	Yes	Yes	ASG before period	No	0	Yes	Option B-Plus before period	0	0	Yes	ART at MCH dept during period	1	1	Yes	Yes		Yes	EPTS database before period	0		3230	More than 2000	No	39	36-45	36-45	35-44	More than 30 years old	No	No	36-45
Hospital de Dia de Magude	100306	Yes	Yes	MAGUDE	MAPUTO PROVINCIA	Maputo provincia	1	0	3	3	Type I/Urban HC	1	Rural HC type I	Rural HC type I	Ariel	Ariel	1	1	Yes	Yes	ASG before period	No	0	Yes	Option B-Plus before period	0	0	Yes	ART at MCH dept during period	1	1	Yes	Yes		Yes	EPTS database before period	0		3230	More than 2000	No	1	<=15	<=5	<15	30 years or less	Yes	No	<=5
Hospital de Dia de Magude	100306	Yes	Yes	MAGUDE	MAPUTO PROVINCIA	Maputo provincia	1	0	3	3	Type I/Urban HC	1	Rural HC type I	Rural HC type I	Ariel	Ariel	1	1	Yes	Yes	ASG before period	No	0	Yes	Option B-Plus before period	0	0	Yes	ART at MCH dept during period	1	1	Yes	Yes		Yes	EPTS database before period	0		3230	More than 2000	No	42	36-45	36-45	35-44	More than 30 years old	No	No	36-45
Hospital de Dia de Magude	100306	Yes	Yes	MAGUDE	MAPUTO PROVINCIA	Maputo provincia	1	0	3	3	Type I/Urban HC	1	Rural HC type I	Rural HC type I	Ariel	Ariel	1	1	Yes	Yes	ASG before period	No	0	Yes	Option B-Plus before period	0	0	Yes	ART at MCH dept during period	1	1	Yes	Yes		Yes	EPTS database before period	0		3230	More than 2000	No	1	<=15	<=5	<15	30 years or less	Yes	No	<=5
Hospital de Dia de Magude	100306	Yes	Yes	MAGUDE	MAPUTO PROVINCIA	Maputo provincia	1	0	3	3	Type I/Urban HC	1	Rural HC type I	Rural HC type I	Ariel	Ariel	1	1	Yes	Yes	ASG before period	No	0	Yes	Option B-Plus before period	0	0	Yes	ART at MCH dept during period	1	1	Yes	Yes		Yes	EPTS database before period	0		3230	More than 2000	No	57	>45	>45	>=45	More than 30 years old	No	Yes	>45
Hospital de Dia de Magude	100306	Yes	Yes	MAGUDE	MAPUTO PROVINCIA	Maputo provincia	1	0	3	3	Type I/Urban HC	1	Rural HC type I	Rural HC type I	Ariel	Ariel	1	1	Yes	Yes	ASG before period	No	0	Yes	Option B-Plus before period	0	0	Yes	ART at MCH dept during period	1	1	Yes	Yes		Yes	EPTS database before period	0		3230	More than 2000	No	54	>45	>45	>=45	More than 30 years old	No	Yes	>45
Hospital de Dia de Magude	100306	Yes	Yes	MAGUDE	MAPUTO PROVINCIA	Maputo provincia	1	0	3	3	Type I/Urban HC	1	Rural HC type I	Rural HC type I	Ariel	Ariel	1	1	Yes	Yes	ASG before period	No	0	Yes	Option B-Plus before period	0	0	Yes	ART at MCH dept during period	1	1	Yes	Yes		Yes	EPTS database before period	0		3230	More than 2000	No	25	16-25	16-25	25-34	30 years or less	No	No	0
Hospital de Dia de Magude	100306	Yes	Yes	MAGUDE	MAPUTO PROVINCIA	Maputo provincia	1	0	3	3	Type I/Urban HC	1	Rural HC type I	Rural HC type I	Ariel	Ariel	1	1	Yes	Yes	ASG before period	No	0	Yes	Option B-Plus before period	0	0	Yes	ART at MCH dept during period	1	1	Yes	Yes		Yes	EPTS database before period	0		3230	More than 2000	No	53	>45	>45	>=45	More than 30 years old	No	Yes	>45
Hospital de Dia de Magude	100306	Yes	Yes	MAGUDE	MAPUTO PROVINCIA	Maputo provincia	1	0	3	3	Type I/Urban HC	1	Rural HC type I	Rural HC type I	Ariel	Ariel	1	1	Yes	Yes	ASG before period	No	0	Yes	Option B-Plus before period	0	0	Yes	ART at MCH dept during period	1	1	Yes	Yes		Yes	EPTS database before period	0		3230	More than 2000	No	27	26-35	26-35	25-34	30 years or less	No	No	26-35
Hospital de Dia de Magude	100306	Yes	Yes	MAGUDE	MAPUTO PROVINCIA	Maputo provincia	1	0	3	3	Type I/Urban HC	1	Rural HC type I	Rural HC type I	Ariel	Ariel	1	1	Yes	Yes	ASG before period	No	0	Yes	Option B-Plus before period	0	0	Yes	ART at MCH dept during period	1	1	Yes	Yes		Yes	EPTS database before period	0		3230	More than 2000	No	49	>45	>45	>=45	More than 30 years old	No	Yes	>45
Hospital de Dia de Magude	100306	Yes	Yes	MAGUDE	MAPUTO PROVINCIA	Maputo provincia	1	0	3	3	Type I/Urban HC	1	Rural HC type I	Rural HC type I	Ariel	Ariel	1	1	Yes	Yes	ASG before period	No	0	Yes	Option B-Plus before period	0	0	Yes	ART at MCH dept during period	1	1	Yes	Yes		Yes	EPTS database before period	0		3230	More than 2000	No	1	<=15	<=5	<15	30 years or less	Yes	No	<=5
Hospital de Dia de Magude	100306	Yes	Yes	MAGUDE	MAPUTO PROVINCIA	Maputo provincia	1	0	3	3	Type I/Urban HC	1	Rural HC type I	Rural HC type I	Ariel	Ariel	1	1	Yes	Yes	ASG before period	No	0	Yes	Option B-Plus before period	0	0	Yes	ART at MCH dept during period	1	1	Yes	Yes		Yes	EPTS database before period	0		3230	More than 2000	No	0	<=15	<=5	<15	30 years or less	Yes	No	<=5
Hospital de Dia de Magude	100306	Yes	Yes	MAGUDE	MAPUTO PROVINCIA	Maputo provincia	1	0	3	3	Type I/Urban HC	1	Rural HC type I	Rural HC type I	Ariel	Ariel	1	1	Yes	Yes	ASG before period	No	0	Yes	Option B-Plus before period	0	0	Yes	ART at MCH dept during period	1	1	Yes	Yes		Yes	EPTS database before period	0		3230	More than 2000	No	47	>45	>45	>=45	More than 30 years old	No	Yes	>45
Hospital de Dia de Magude	100306	Yes	Yes	MAGUDE	MAPUTO PROVINCIA	Maputo provincia	1	0	3	3	Type I/Urban HC	1	Rural HC type I	Rural HC type I	Ariel	Ariel	1	1	Yes	Yes	ASG before period	No	0	Yes	Option B-Plus before period	0	0	Yes	ART at MCH dept during period	1	1	Yes	Yes		Yes	EPTS database before period	0		3230	More than 2000	No	32	26-35	26-35	25-34	More than 30 years old	No	No	26-35
Hospital de Dia de Magude	100306	Yes	Yes	MAGUDE	MAPUTO PROVINCIA	Maputo provincia	1	0	3	3	Type I/Urban HC	1	Rural HC type I	Rural HC type I	Ariel	Ariel	1	1	Yes	Yes	ASG before period	No	0	Yes	Option B-Plus before period	0	0	Yes	ART at MCH dept during period	1	1	Yes	Yes		Yes	EPTS database before period	0		3230	More than 2000	No	28	26-35	26-35	25-34	30 years or less	No	No	26-35
Hospital de Dia de Magude	100306	Yes	Yes	MAGUDE	MAPUTO PROVINCIA	Maputo provincia	1	0	3	3	Type I/Urban HC	1	Rural HC type I	Rural HC type I	Ariel	Ariel	1	1	Yes	Yes	ASG before period	No	0	Yes	Option B-Plus before period	0	0	Yes	ART at MCH dept during period	1	1	Yes	Yes		Yes	EPTS database before period	0		3230	More than 2000	No	17	16-25	16-25	15-24	30 years or less	No	No	0
Hospital de Dia de Magude	100306	Yes	Yes	MAGUDE	MAPUTO PROVINCIA	Maputo provincia	1	0	3	3	Type I/Urban HC	1	Rural HC type I	Rural HC type I	Ariel	Ariel	1	1	Yes	Yes	ASG before period	No	0	Yes	Option B-Plus before period	0	0	Yes	ART at MCH dept during period	1	1	Yes	Yes		Yes	EPTS database before period	0		3230	More than 2000	No	28	26-35	26-35	25-34	30 years or less	No	No	26-35
Hospital de Dia de Magude	100306	Yes	Yes	MAGUDE	MAPUTO PROVINCIA	Maputo provincia	1	0	3	3	Type I/Urban HC	1	Rural HC type I	Rural HC type I	Ariel	Ariel	1	1	Yes	Yes	ASG before period	No	0	Yes	Option B-Plus before period	0	0	Yes	ART at MCH dept during period	1	1	Yes	Yes		Yes	EPTS database before period	0		3230	More than 2000	No	50	>45	>45	>=45	More than 30 years old	No	Yes	>45
Hospital de Dia de Magude	100306	Yes	Yes	MAGUDE	MAPUTO PROVINCIA	Maputo provincia	1	0	3	3	Type I/Urban HC	1	Rural HC type I	Rural HC type I	Ariel	Ariel	1	1	Yes	Yes	ASG before period	No	0	Yes	Option B-Plus before period	0	0	Yes	ART at MCH dept during period	1	1	Yes	Yes		Yes	EPTS database before period	0		3230	More than 2000	No	29	26-35	26-35	25-34	30 years or less	No	No	26-35
Hospital de Dia de Magude	100306	Yes	Yes	MAGUDE	MAPUTO PROVINCIA	Maputo provincia	1	0	3	3	Type I/Urban HC	1	Rural HC type I	Rural HC type I	Ariel	Ariel	1	1	Yes	Yes	ASG before period	No	0	Yes	Option B-Plus before period	0	0	Yes	ART at MCH dept during period	1	1	Yes	Yes		Yes	EPTS database before period	0		3230	More than 2000	No	52	>45	>45	>=45	More than 30 years old	No	Yes	>45
Hospital de Dia de Magude	100306	Yes	Yes	MAGUDE	MAPUTO PROVINCIA	Maputo provincia	1	0	3	3	Type I/Urban HC	1	Rural HC type I	Rural HC type I	Ariel	Ariel	1	1	Yes	Yes	ASG before period	No	0	Yes	Option B-Plus before period	0	0	Yes	ART at MCH dept during period	1	1	Yes	Yes		Yes	EPTS database before period	0		3230	More than 2000	No	30	26-35	26-35	25-34	30 years or less	No	No	26-35
Hospital de Dia de Magude	100306	Yes	Yes	MAGUDE	MAPUTO PROVINCIA	Maputo provincia	1	0	3	3	Type I/Urban HC	1	Rural HC type I	Rural HC type I	Ariel	Ariel	1	1	Yes	Yes	ASG before period	No	0	Yes	Option B-Plus before period	0	0	Yes	ART at MCH dept during period	1	1	Yes	Yes		Yes	EPTS database before period	0		3230	More than 2000	No	42	36-45	36-45	35-44	More than 30 years old	No	No	36-45
Hospital de Dia de Magude	100306	Yes	Yes	MAGUDE	MAPUTO PROVINCIA	Maputo provincia	1	0	3	3	Type I/Urban HC	1	Rural HC type I	Rural HC type I	Ariel	Ariel	1	1	Yes	Yes	ASG before period	No	0	Yes	Option B-Plus before period	0	0	Yes	ART at MCH dept during period	1	1	Yes	Yes		Yes	EPTS database before period	0		3230	More than 2000	No	34	26-35	26-35	25-34	More than 30 years old	No	No	26-35
Hospital de Dia de Magude	100306	Yes	Yes	MAGUDE	MAPUTO PROVINCIA	Maputo provincia	1	0	3	3	Type I/Urban HC	1	Rural HC type I	Rural HC type I	Ariel	Ariel	1	1	Yes	Yes	ASG before period	No	0	Yes	Option B-Plus before period	0	0	Yes	ART at MCH dept during period	1	1	Yes	Yes		Yes	EPTS database before period	0		3230	More than 2000	No	28	26-35	26-35	25-34	30 years or less	No	No	26-35
Hospital de Dia de Magude	100306	Yes	Yes	MAGUDE	MAPUTO PROVINCIA	Maputo provincia	1	0	3	3	Type I/Urban HC	1	Rural HC type I	Rural HC type I	Ariel	Ariel	1	1	Yes	Yes	ASG before period	No	0	Yes	Option B-Plus before period	0	0	Yes	ART at MCH dept during period	1	1	Yes	Yes		Yes	EPTS database before period	0		3230	More than 2000	No	31	26-35	26-35	25-34	More than 30 years old	No	No	26-35
Hospital de Dia de Magude	100306	Yes	Yes	MAGUDE	MAPUTO PROVINCIA	Maputo provincia	1	0	3	3	Type I/Urban HC	1	Rural HC type I	Rural HC type I	Ariel	Ariel	1	1	Yes	Yes	ASG before period	No	0	Yes	Option B-Plus before period	0	0	Yes	ART at MCH dept during period	1	1	Yes	Yes		Yes	EPTS database before period	0		3230	More than 2000	No	36	36-45	36-45	35-44	More than 30 years old	No	No	36-45
Hospital de Dia de Magude	100306	Yes	Yes	MAGUDE	MAPUTO PROVINCIA	Maputo provincia	1	0	3	3	Type I/Urban HC	1	Rural HC type I	Rural HC type I	Ariel	Ariel	1	1	Yes	Yes	ASG before period	No	0	Yes	Option B-Plus before period	0	0	Yes	ART at MCH dept during period	1	1	Yes	Yes		Yes	EPTS database before period	0		3230	More than 2000	No	54	>45	>45	>=45	More than 30 years old	No	Yes	>45
Hospital de Dia de Magude	100306	Yes	Yes	MAGUDE	MAPUTO PROVINCIA	Maputo provincia	1	0	3	3	Type I/Urban HC	1	Rural HC type I	Rural HC type I	Ariel	Ariel	1	1	Yes	Yes	ASG before period	No	0	Yes	Option B-Plus before period	0	0	Yes	ART at MCH dept during period	1	1	Yes	Yes		Yes	EPTS database before period	0		3230	More than 2000	No	42	36-45	36-45	35-44	More than 30 years old	No	No	36-45
Hospital de Dia de Magude	100306	Yes	Yes	MAGUDE	MAPUTO PROVINCIA	Maputo provincia	1	0	3	3	Type I/Urban HC	1	Rural HC type I	Rural HC type I	Ariel	Ariel	1	1	Yes	Yes	ASG before period	No	0	Yes	Option B-Plus before period	0	0	Yes	ART at MCH dept during period	1	1	Yes	Yes		Yes	EPTS database before period	0		3230	More than 2000	No	30	26-35	26-35	25-34	30 years or less	No	No	26-35
Hospital de Dia de Magude	100306	Yes	Yes	MAGUDE	MAPUTO PROVINCIA	Maputo provincia	1	0	3	3	Type I/Urban HC	1	Rural HC type I	Rural HC type I	Ariel	Ariel	1	1	Yes	Yes	ASG before period	No	0	Yes	Option B-Plus before period	0	0	Yes	ART at MCH dept during period	1	1	Yes	Yes		Yes	EPTS database before period	0		3230	More than 2000	No	30	26-35	26-35	25-34	30 years or less	No	No	26-35
Hospital de Dia de Magude	100306	Yes	Yes	MAGUDE	MAPUTO PROVINCIA	Maputo provincia	1	0	3	3	Type I/Urban HC	1	Rural HC type I	Rural HC type I	Ariel	Ariel	1	1	Yes	Yes	ASG before period	No	0	Yes	Option B-Plus before period	0	0	Yes	ART at MCH dept during period	1	1	Yes	Yes		Yes	EPTS database before period	0		3230	More than 2000	No	72	>45	>45	>=45	More than 30 years old	No	Yes	>45
Hospital de Dia de Magude	100306	Yes	Yes	MAGUDE	MAPUTO PROVINCIA	Maputo provincia	1	0	3	3	Type I/Urban HC	1	Rural HC type I	Rural HC type I	Ariel	Ariel	1	1	Yes	Yes	ASG before period	No	0	Yes	Option B-Plus before period	0	0	Yes	ART at MCH dept during period	1	1	Yes	Yes		Yes	EPTS database before period	0		3230	More than 2000	No	22	16-25	16-25	15-24	30 years or less	No	No	0
Hospital de Dia de Magude	100306	Yes	Yes	MAGUDE	MAPUTO PROVINCIA	Maputo provincia	1	0	3	3	Type I/Urban HC	1	Rural HC type I	Rural HC type I	Ariel	Ariel	1	1	Yes	Yes	ASG before period	No	0	Yes	Option B-Plus before period	0	0	Yes	ART at MCH dept during period	1	1	Yes	Yes		Yes	EPTS database before period	0		3230	More than 2000	No	29	26-35	26-35	25-34	30 years or less	No	No	26-35
Hospital de Dia de Magude	100306	Yes	Yes	MAGUDE	MAPUTO PROVINCIA	Maputo provincia	1	0	3	3	Type I/Urban HC	1	Rural HC type I	Rural HC type I	Ariel	Ariel	1	1	Yes	Yes	ASG before period	No	0	Yes	Option B-Plus before period	0	0	Yes	ART at MCH dept during period	1	1	Yes	Yes		Yes	EPTS database before period	0		3230	More than 2000	No	25	16-25	16-25	25-34	30 years or less	No	No	0
Hospital de Dia de Magude	100306	Yes	Yes	MAGUDE	MAPUTO PROVINCIA	Maputo provincia	1	0	3	3	Type I/Urban HC	1	Rural HC type I	Rural HC type I	Ariel	Ariel	1	1	Yes	Yes	ASG before period	No	0	Yes	Option B-Plus before period	0	0	Yes	ART at MCH dept during period	1	1	Yes	Yes		Yes	EPTS database before period	0		3230	More than 2000	No	32	26-35	26-35	25-34	More than 30 years old	No	No	26-35
Hospital de Dia de Magude	100306	Yes	Yes	MAGUDE	MAPUTO PROVINCIA	Maputo provincia	1	0	3	3	Type I/Urban HC	1	Rural HC type I	Rural HC type I	Ariel	Ariel	1	1	Yes	Yes	ASG before period	No	0	Yes	Option B-Plus before period	0	0	Yes	ART at MCH dept during period	1	1	Yes	Yes		Yes	EPTS database before period	0		3230	More than 2000	No	27	26-35	26-35	25-34	30 years or less	No	No	26-35
Hospital de Dia de Magude	100306	Yes	Yes	MAGUDE	MAPUTO PROVINCIA	Maputo provincia	1	0	3	3	Type I/Urban HC	1	Rural HC type I	Rural HC type I	Ariel	Ariel	1	1	Yes	Yes	ASG before period	No	0	Yes	Option B-Plus before period	0	0	Yes	ART at MCH dept during period	1	1	Yes	Yes		Yes	EPTS database before period	0		3230	More than 2000	No	31	26-35	26-35	25-34	More than 30 years old	No	No	26-35
Hospital de Dia de Magude	100306	Yes	Yes	MAGUDE	MAPUTO PROVINCIA	Maputo provincia	1	0	3	3	Type I/Urban HC	1	Rural HC type I	Rural HC type I	Ariel	Ariel	1	1	Yes	Yes	ASG before period	No	0	Yes	Option B-Plus before period	0	0	Yes	ART at MCH dept during period	1	1	Yes	Yes		Yes	EPTS database before period	0		3230	More than 2000	No	60	>45	>45	>=45	More than 30 years old	No	Yes	>45
Hospital de Dia de Magude	100306	Yes	Yes	MAGUDE	MAPUTO PROVINCIA	Maputo provincia	1	0	3	3	Type I/Urban HC	1	Rural HC type I	Rural HC type I	Ariel	Ariel	1	1	Yes	Yes	ASG before period	No	0	Yes	Option B-Plus before period	0	0	Yes	ART at MCH dept during period	1	1	Yes	Yes		Yes	EPTS database before period	0		3230	More than 2000	No	36	36-45	36-45	35-44	More than 30 years old	No	No	36-45
Hospital de Dia de Magude	100306	Yes	Yes	MAGUDE	MAPUTO PROVINCIA	Maputo provincia	1	0	3	3	Type I/Urban HC	1	Rural HC type I	Rural HC type I	Ariel	Ariel	1	1	Yes	Yes	ASG before period	No	0	Yes	Option B-Plus before period	0	0	Yes	ART at MCH dept during period	1	1	Yes	Yes		Yes	EPTS database before period	0		3230	More than 2000	No	24	16-25	16-25	15-24	30 years or less	No	No	0
Hospital de Dia de Magude	100306	Yes	Yes	MAGUDE	MAPUTO PROVINCIA	Maputo provincia	1	0	3	3	Type I/Urban HC	1	Rural HC type I	Rural HC type I	Ariel	Ariel	1	1	Yes	Yes	ASG before period	No	0	Yes	Option B-Plus before period	0	0	Yes	ART at MCH dept during period	1	1	Yes	Yes		Yes	EPTS database before period	0		3230	More than 2000	No	32	26-35	26-35	25-34	More than 30 years old	No	No	26-35
Hospital de Dia de Magude	100306	Yes	Yes	MAGUDE	MAPUTO PROVINCIA	Maputo provincia	1	0	3	3	Type I/Urban HC	1	Rural HC type I	Rural HC type I	Ariel	Ariel	1	1	Yes	Yes	ASG before period	No	0	Yes	Option B-Plus before period	0	0	Yes	ART at MCH dept during period	1	1	Yes	Yes		Yes	EPTS database before period	0		3230	More than 2000	No	27	26-35	26-35	25-34	30 years or less	No	No	26-35
Hospital de Dia de Magude	100306	Yes	Yes	MAGUDE	MAPUTO PROVINCIA	Maputo provincia	1	0	3	3	Type I/Urban HC	1	Rural HC type I	Rural HC type I	Ariel	Ariel	1	1	Yes	Yes	ASG before period	No	0	Yes	Option B-Plus before period	0	0	Yes	ART at MCH dept during period	1	1	Yes	Yes		Yes	EPTS database before period	0		3230	More than 2000	No	24	16-25	16-25	15-24	30 years or less	No	No	0
Hospital de Dia de Magude	100306	Yes	Yes	MAGUDE	MAPUTO PROVINCIA	Maputo provincia	1	0	3	3	Type I/Urban HC	1	Rural HC type I	Rural HC type I	Ariel	Ariel	1	1	Yes	Yes	ASG before period	No	0	Yes	Option B-Plus before period	0	0	Yes	ART at MCH dept during period	1	1	Yes	Yes		Yes	EPTS database before period	0		3230	More than 2000	No	25	16-25	16-25	25-34	30 years or less	No	No	0
Hospital de Dia de Magude	100306	Yes	Yes	MAGUDE	MAPUTO PROVINCIA	Maputo provincia	1	0	3	3	Type I/Urban HC	1	Rural HC type I	Rural HC type I	Ariel	Ariel	1	1	Yes	Yes	ASG before period	No	0	Yes	Option B-Plus before period	0	0	Yes	ART at MCH dept during period	1	1	Yes	Yes		Yes	EPTS database before period	0		3230	More than 2000	No	31	26-35	26-35	25-34	More than 30 years old	No	No	26-35
Hospital de Dia de Magude	100306	Yes	Yes	MAGUDE	MAPUTO PROVINCIA	Maputo provincia	1	0	3	3	Type I/Urban HC	1	Rural HC type I	Rural HC type I	Ariel	Ariel	1	1	Yes	Yes	ASG before period	No	0	Yes	Option B-Plus before period	0	0	Yes	ART at MCH dept during period	1	1	Yes	Yes		Yes	EPTS database before period	0		3230	More than 2000	No	24	16-25	16-25	15-24	30 years or less	No	No	0
Hospital de Dia de Magude	100306	Yes	Yes	MAGUDE	MAPUTO PROVINCIA	Maputo provincia	1	0	3	3	Type I/Urban HC	1	Rural HC type I	Rural HC type I	Ariel	Ariel	1	1	Yes	Yes	ASG before period	No	0	Yes	Option B-Plus before period	0	0	Yes	ART at MCH dept during period	1	1	Yes	Yes		Yes	EPTS database before period	0		3230	More than 2000	No	23	16-25	16-25	15-24	30 years or less	No	No	0
Hospital de Dia de Magude	100306	Yes	Yes	MAGUDE	MAPUTO PROVINCIA	Maputo provincia	1	0	3	3	Type I/Urban HC	1	Rural HC type I	Rural HC type I	Ariel	Ariel	1	1	Yes	Yes	ASG before period	No	0	Yes	Option B-Plus before period	0	0	Yes	ART at MCH dept during period	1	1	Yes	Yes		Yes	EPTS database before period	0		3230	More than 2000	No	27	26-35	26-35	25-34	30 years or less	No	No	26-35
Hospital de Dia de Magude	100306	Yes	Yes	MAGUDE	MAPUTO PROVINCIA	Maputo provincia	1	0	3	3	Type I/Urban HC	1	Rural HC type I	Rural HC type I	Ariel	Ariel	1	1	Yes	Yes	ASG before period	No	0	Yes	Option B-Plus before period	0	0	Yes	ART at MCH dept during period	1	1	Yes	Yes		Yes	EPTS database before period	0		3230	More than 2000	No	36	36-45	36-45	35-44	More than 30 years old	No	No	36-45
Hospital de Dia de Magude	100306	Yes	Yes	MAGUDE	MAPUTO PROVINCIA	Maputo provincia	1	0	3	3	Type I/Urban HC	1	Rural HC type I	Rural HC type I	Ariel	Ariel	1	1	Yes	Yes	ASG before period	No	0	Yes	Option B-Plus before period	0	0	Yes	ART at MCH dept during period	1	1	Yes	Yes		Yes	EPTS database before period	0		3230	More than 2000	No	32	26-35	26-35	25-34	More than 30 years old	No	No	26-35
Hospital de Dia de Magude	100306	Yes	Yes	MAGUDE	MAPUTO PROVINCIA	Maputo provincia	1	0	3	3	Type I/Urban HC	1	Rural HC type I	Rural HC type I	Ariel	Ariel	1	1	Yes	Yes	ASG before period	No	0	Yes	Option B-Plus before period	0	0	Yes	ART at MCH dept during period	1	1	Yes	Yes		Yes	EPTS database before period	0		3230	More than 2000	No	53	>45	>45	>=45	More than 30 years old	No	Yes	>45
Hospital de Dia de Magude	100306	Yes	Yes	MAGUDE	MAPUTO PROVINCIA	Maputo provincia	1	0	3	3	Type I/Urban HC	1	Rural HC type I	Rural HC type I	Ariel	Ariel	1	1	Yes	Yes	ASG before period	No	0	Yes	Option B-Plus before period	0	0	Yes	ART at MCH dept during period	1	1	Yes	Yes		Yes	EPTS database before period	0		3230	More than 2000	No	35	26-35	26-35	35-44	More than 30 years old	No	No	26-35
Hospital de Dia de Magude	100306	Yes	Yes	MAGUDE	MAPUTO PROVINCIA	Maputo provincia	1	0	3	3	Type I/Urban HC	1	Rural HC type I	Rural HC type I	Ariel	Ariel	1	1	Yes	Yes	ASG before period	No	0	Yes	Option B-Plus before period	0	0	Yes	ART at MCH dept during period	1	1	Yes	Yes		Yes	EPTS database before period	0		3230	More than 2000	No	2	<=15	<=5	<15	30 years or less	Yes	No	<=5
Hospital de Dia de Magude	100306	Yes	Yes	MAGUDE	MAPUTO PROVINCIA	Maputo provincia	1	0	3	3	Type I/Urban HC	1	Rural HC type I	Rural HC type I	Ariel	Ariel	1	1	Yes	Yes	ASG before period	No	0	Yes	Option B-Plus before period	0	0	Yes	ART at MCH dept during period	1	1	Yes	Yes		Yes	EPTS database before period	0		3230	More than 2000	No	50	>45	>45	>=45	More than 30 years old	No	Yes	>45
Hospital de Dia de Magude	100306	Yes	Yes	MAGUDE	MAPUTO PROVINCIA	Maputo provincia	1	0	3	3	Type I/Urban HC	1	Rural HC type I	Rural HC type I	Ariel	Ariel	1	1	Yes	Yes	ASG before period	No	0	Yes	Option B-Plus before period	0	0	Yes	ART at MCH dept during period	1	1	Yes	Yes		Yes	EPTS database before period	0		3230	More than 2000	No	1	<=15	<=5	<15	30 years or less	Yes	No	<=5
Hospital de Dia de Magude	100306	Yes	Yes	MAGUDE	MAPUTO PROVINCIA	Maputo provincia	1	0	3	3	Type I/Urban HC	1	Rural HC type I	Rural HC type I	Ariel	Ariel	1	1	Yes	Yes	ASG before period	No	0	Yes	Option B-Plus before period	0	0	Yes	ART at MCH dept during period	1	1	Yes	Yes		Yes	EPTS database before period	0		3230	More than 2000	No	39	36-45	36-45	35-44	More than 30 years old	No	No	36-45
Hospital de Dia de Magude	100306	Yes	Yes	MAGUDE	MAPUTO PROVINCIA	Maputo provincia	1	0	3	3	Type I/Urban HC	1	Rural HC type I	Rural HC type I	Ariel	Ariel	1	1	Yes	Yes	ASG before period	No	0	Yes	Option B-Plus before period	0	0	Yes	ART at MCH dept during period	1	1	Yes	Yes		Yes	EPTS database before period	0		3230	More than 2000	No	33	26-35	26-35	25-34	More than 30 years old	No	No	26-35
Hospital de Dia de Magude	100306	Yes	Yes	MAGUDE	MAPUTO PROVINCIA	Maputo provincia	1	0	3	3	Type I/Urban HC	1	Rural HC type I	Rural HC type I	Ariel	Ariel	1	1	Yes	Yes	ASG before period	No	0	Yes	Option B-Plus before period	0	0	Yes	ART at MCH dept during period	1	1	Yes	Yes		Yes	EPTS database before period	0		3230	More than 2000	No	53	>45	>45	>=45	More than 30 years old	No	Yes	>45
Hospital de Dia de Magude	100306	Yes	Yes	MAGUDE	MAPUTO PROVINCIA	Maputo provincia	1	0	3	3	Type I/Urban HC	1	Rural HC type I	Rural HC type I	Ariel	Ariel	1	1	Yes	Yes	ASG before period	No	0	Yes	Option B-Plus before period	0	0	Yes	ART at MCH dept during period	1	1	Yes	Yes		Yes	EPTS database before period	0		3230	More than 2000	No	25	16-25	16-25	25-34	30 years or less	No	No	0
Hospital de Dia de Magude	100306	Yes	Yes	MAGUDE	MAPUTO PROVINCIA	Maputo provincia	1	0	3	3	Type I/Urban HC	1	Rural HC type I	Rural HC type I	Ariel	Ariel	1	1	Yes	Yes	ASG before period	No	0	Yes	Option B-Plus before period	0	0	Yes	ART at MCH dept during period	1	1	Yes	Yes		Yes	EPTS database before period	0		3230	More than 2000	No	27	26-35	26-35	25-34	30 years or less	No	No	26-35
Hospital de Dia de Magude	100306	Yes	Yes	MAGUDE	MAPUTO PROVINCIA	Maputo provincia	1	0	3	3	Type I/Urban HC	1	Rural HC type I	Rural HC type I	Ariel	Ariel	1	1	Yes	Yes	ASG before period	No	0	Yes	Option B-Plus before period	0	0	Yes	ART at MCH dept during period	1	1	Yes	Yes		Yes	EPTS database before period	0		3230	More than 2000	No	28	26-35	26-35	25-34	30 years or less	No	No	26-35
Hospital de Dia de Magude	100306	Yes	Yes	MAGUDE	MAPUTO PROVINCIA	Maputo provincia	1	0	3	3	Type I/Urban HC	1	Rural HC type I	Rural HC type I	Ariel	Ariel	1	1	Yes	Yes	ASG before period	No	0	Yes	Option B-Plus before period	0	0	Yes	ART at MCH dept during period	1	1	Yes	Yes		Yes	EPTS database before period	0		3230	More than 2000	No	41	36-45	36-45	35-44	More than 30 years old	No	No	36-45
Hospital de Dia de Magude	100306	Yes	Yes	MAGUDE	MAPUTO PROVINCIA	Maputo provincia	1	0	3	3	Type I/Urban HC	1	Rural HC type I	Rural HC type I	Ariel	Ariel	1	1	Yes	Yes	ASG before period	No	0	Yes	Option B-Plus before period	0	0	Yes	ART at MCH dept during period	1	1	Yes	Yes		Yes	EPTS database before period	0		3230	More than 2000	No	1	<=15	<=5	<15	30 years or less	Yes	No	<=5
Hospital de Dia de Magude	100306	Yes	Yes	MAGUDE	MAPUTO PROVINCIA	Maputo provincia	1	0	3	3	Type I/Urban HC	1	Rural HC type I	Rural HC type I	Ariel	Ariel	1	1	Yes	Yes	ASG before period	No	0	Yes	Option B-Plus before period	0	0	Yes	ART at MCH dept during period	1	1	Yes	Yes		Yes	EPTS database before period	0		3230	More than 2000	No	22	16-25	16-25	15-24	30 years or less	No	No	0
Hospital de Dia de Magude	100306	Yes	Yes	MAGUDE	MAPUTO PROVINCIA	Maputo provincia	1	0	3	3	Type I/Urban HC	1	Rural HC type I	Rural HC type I	Ariel	Ariel	1	1	Yes	Yes	ASG before period	No	0	Yes	Option B-Plus before period	0	0	Yes	ART at MCH dept during period	1	1	Yes	Yes		Yes	EPTS database before period	0		3230	More than 2000	No	23	16-25	16-25	15-24	30 years or less	No	No	0
Hospital de Dia de Magude	100306	Yes	Yes	MAGUDE	MAPUTO PROVINCIA	Maputo provincia	1	0	3	3	Type I/Urban HC	1	Rural HC type I	Rural HC type I	Ariel	Ariel	1	1	Yes	Yes	ASG before period	No	0	Yes	Option B-Plus before period	0	0	Yes	ART at MCH dept during period	1	1	Yes	Yes		Yes	EPTS database before period	0		3230	More than 2000	No	31	26-35	26-35	25-34	More than 30 years old	No	No	26-35
Hospital de Dia de Magude	100306	Yes	Yes	MAGUDE	MAPUTO PROVINCIA	Maputo provincia	1	0	3	3	Type I/Urban HC	1	Rural HC type I	Rural HC type I	Ariel	Ariel	1	1	Yes	Yes	ASG before period	No	0	Yes	Option B-Plus before period	0	0	Yes	ART at MCH dept during period	1	1	Yes	Yes		Yes	EPTS database before period	0		3230	More than 2000	No	46	>45	>45	>=45	More than 30 years old	No	Yes	>45
Hospital de Dia de Magude	100306	Yes	Yes	MAGUDE	MAPUTO PROVINCIA	Maputo provincia	1	0	3	3	Type I/Urban HC	1	Rural HC type I	Rural HC type I	Ariel	Ariel	1	1	Yes	Yes	ASG before period	No	0	Yes	Option B-Plus before period	0	0	Yes	ART at MCH dept during period	1	1	Yes	Yes		Yes	EPTS database before period	0		3230	More than 2000	No	37	36-45	36-45	35-44	More than 30 years old	No	No	36-45
Hospital de Dia de Magude	100306	Yes	Yes	MAGUDE	MAPUTO PROVINCIA	Maputo provincia	1	0	3	3	Type I/Urban HC	1	Rural HC type I	Rural HC type I	Ariel	Ariel	1	1	Yes	Yes	ASG before period	No	0	Yes	Option B-Plus before period	0	0	Yes	ART at MCH dept during period	1	1	Yes	Yes		Yes	EPTS database before period	0		3230	More than 2000	No	54	>45	>45	>=45	More than 30 years old	No	Yes	>45
Hospital de Dia de Magude	100306	Yes	Yes	MAGUDE	MAPUTO PROVINCIA	Maputo provincia	1	0	3	3	Type I/Urban HC	1	Rural HC type I	Rural HC type I	Ariel	Ariel	1	1	Yes	Yes	ASG before period	No	0	Yes	Option B-Plus before period	0	0	Yes	ART at MCH dept during period	1	1	Yes	Yes		Yes	EPTS database before period	0		3230	More than 2000	No	32	26-35	26-35	25-34	More than 30 years old	No	No	26-35
Hospital de Dia de Magude	100306	Yes	Yes	MAGUDE	MAPUTO PROVINCIA	Maputo provincia	1	0	3	3	Type I/Urban HC	1	Rural HC type I	Rural HC type I	Ariel	Ariel	1	1	Yes	Yes	ASG before period	No	0	Yes	Option B-Plus before period	0	0	Yes	ART at MCH dept during period	1	1	Yes	Yes		Yes	EPTS database before period	0		3230	More than 2000	No	19	16-25	16-25	15-24	30 years or less	No	No	0
Hospital de Dia de Magude	100306	Yes	Yes	MAGUDE	MAPUTO PROVINCIA	Maputo provincia	1	0	3	3	Type I/Urban HC	1	Rural HC type I	Rural HC type I	Ariel	Ariel	1	1	Yes	Yes	ASG before period	No	0	Yes	Option B-Plus before period	0	0	Yes	ART at MCH dept during period	1	1	Yes	Yes		Yes	EPTS database before period	0		3230	More than 2000	No	5	<=15	<=5	<15	30 years or less	Yes	No	<=5
Hospital de Dia de Magude	100306	Yes	Yes	MAGUDE	MAPUTO PROVINCIA	Maputo provincia	1	0	3	3	Type I/Urban HC	1	Rural HC type I	Rural HC type I	Ariel	Ariel	1	1	Yes	Yes	ASG before period	No	0	Yes	Option B-Plus before period	0	0	Yes	ART at MCH dept during period	1	1	Yes	Yes		Yes	EPTS database before period	0		3230	More than 2000	No	27	26-35	26-35	25-34	30 years or less	No	No	26-35
Hospital de Dia de Magude	100306	Yes	Yes	MAGUDE	MAPUTO PROVINCIA	Maputo provincia	1	0	3	3	Type I/Urban HC	1	Rural HC type I	Rural HC type I	Ariel	Ariel	1	1	Yes	Yes	ASG before period	No	0	Yes	Option B-Plus before period	0	0	Yes	ART at MCH dept during period	1	1	Yes	Yes		Yes	EPTS database before period	0		3230	More than 2000	No	59	>45	>45	>=45	More than 30 years old	No	Yes	>45
Hospital de Dia de Magude	100306	Yes	Yes	MAGUDE	MAPUTO PROVINCIA	Maputo provincia	1	0	3	3	Type I/Urban HC	1	Rural HC type I	Rural HC type I	Ariel	Ariel	1	1	Yes	Yes	ASG before period	No	0	Yes	Option B-Plus before period	0	0	Yes	ART at MCH dept during period	1	1	Yes	Yes		Yes	EPTS database before period	0		3230	More than 2000	No	76	>45	>45	>=45	More than 30 years old	No	Yes	>45
Hospital de Dia de Magude	100306	Yes	Yes	MAGUDE	MAPUTO PROVINCIA	Maputo provincia	1	0	3	3	Type I/Urban HC	1	Rural HC type I	Rural HC type I	Ariel	Ariel	1	1	Yes	Yes	ASG before period	No	0	Yes	Option B-Plus before period	0	0	Yes	ART at MCH dept during period	1	1	Yes	Yes		Yes	EPTS database before period	0		3230	More than 2000	No	37	36-45	36-45	35-44	More than 30 years old	No	No	36-45
Hospital de Dia de Magude	100306	Yes	Yes	MAGUDE	MAPUTO PROVINCIA	Maputo provincia	1	0	3	3	Type I/Urban HC	1	Rural HC type I	Rural HC type I	Ariel	Ariel	1	1	Yes	Yes	ASG before period	No	0	Yes	Option B-Plus before period	0	0	Yes	ART at MCH dept during period	1	1	Yes	Yes		Yes	EPTS database before period	0		3230	More than 2000	No	33	26-35	26-35	25-34	More than 30 years old	No	No	26-35
Hospital de Dia de Magude	100306	Yes	Yes	MAGUDE	MAPUTO PROVINCIA	Maputo provincia	1	0	3	3	Type I/Urban HC	1	Rural HC type I	Rural HC type I	Ariel	Ariel	1	1	Yes	Yes	ASG before period	No	0	Yes	Option B-Plus before period	0	0	Yes	ART at MCH dept during period	1	1	Yes	Yes		Yes	EPTS database before period	0		3230	More than 2000	No	58	>45	>45	>=45	More than 30 years old	No	Yes	>45
Hospital de Dia de Magude	100306	Yes	Yes	MAGUDE	MAPUTO PROVINCIA	Maputo provincia	1	0	3	3	Type I/Urban HC	1	Rural HC type I	Rural HC type I	Ariel	Ariel	1	1	Yes	Yes	ASG before period	No	0	Yes	Option B-Plus before period	0	0	Yes	ART at MCH dept during period	1	1	Yes	Yes		Yes	EPTS database before period	0		3230	More than 2000	No	26	26-35	26-35	25-34	30 years or less	No	No	26-35
Hospital de Dia de Magude	100306	Yes	Yes	MAGUDE	MAPUTO PROVINCIA	Maputo provincia	1	0	3	3	Type I/Urban HC	1	Rural HC type I	Rural HC type I	Ariel	Ariel	1	1	Yes	Yes	ASG before period	No	0	Yes	Option B-Plus before period	0	0	Yes	ART at MCH dept during period	1	1	Yes	Yes		Yes	EPTS database before period	0		3230	More than 2000	No	22	16-25	16-25	15-24	30 years or less	No	No	0
Hospital de Dia de Magude	100306	Yes	Yes	MAGUDE	MAPUTO PROVINCIA	Maputo provincia	1	0	3	3	Type I/Urban HC	1	Rural HC type I	Rural HC type I	Ariel	Ariel	1	1	Yes	Yes	ASG before period	No	0	Yes	Option B-Plus before period	0	0	Yes	ART at MCH dept during period	1	1	Yes	Yes		Yes	EPTS database before period	0		3230	More than 2000	No	38	36-45	36-45	35-44	More than 30 years old	No	No	36-45
Hospital de Dia de Magude	100306	Yes	Yes	MAGUDE	MAPUTO PROVINCIA	Maputo provincia	1	0	3	3	Type I/Urban HC	1	Rural HC type I	Rural HC type I	Ariel	Ariel	1	1	Yes	Yes	ASG before period	No	0	Yes	Option B-Plus before period	0	0	Yes	ART at MCH dept during period	1	1	Yes	Yes		Yes	EPTS database before period	0		3230	More than 2000	No	56	>45	>45	>=45	More than 30 years old	No	Yes	>45
Hospital de Dia de Magude	100306	Yes	Yes	MAGUDE	MAPUTO PROVINCIA	Maputo provincia	1	0	3	3	Type I/Urban HC	1	Rural HC type I	Rural HC type I	Ariel	Ariel	1	1	Yes	Yes	ASG before period	No	0	Yes	Option B-Plus before period	0	0	Yes	ART at MCH dept during period	1	1	Yes	Yes		Yes	EPTS database before period	0		3230	More than 2000	No	37	36-45	36-45	35-44	More than 30 years old	No	No	36-45
Hospital de Dia de Magude	100306	Yes	Yes	MAGUDE	MAPUTO PROVINCIA	Maputo provincia	1	0	3	3	Type I/Urban HC	1	Rural HC type I	Rural HC type I	Ariel	Ariel	1	1	Yes	Yes	ASG before period	No	0	Yes	Option B-Plus before period	0	0	Yes	ART at MCH dept during period	1	1	Yes	Yes		Yes	EPTS database before period	0		3230	More than 2000	No	35	26-35	26-35	35-44	More than 30 years old	No	No	26-35
Hospital de Dia de Magude	100306	Yes	Yes	MAGUDE	MAPUTO PROVINCIA	Maputo provincia	1	0	3	3	Type I/Urban HC	1	Rural HC type I	Rural HC type I	Ariel	Ariel	1	1	Yes	Yes	ASG before period	No	0	Yes	Option B-Plus before period	0	0	Yes	ART at MCH dept during period	1	1	Yes	Yes		Yes	EPTS database before period	0		3230	More than 2000	No	2	<=15	<=5	<15	30 years or less	Yes	No	<=5
Hospital de Dia de Magude	100306	Yes	Yes	MAGUDE	MAPUTO PROVINCIA	Maputo provincia	1	0	3	3	Type I/Urban HC	1	Rural HC type I	Rural HC type I	Ariel	Ariel	1	1	Yes	Yes	ASG before period	No	0	Yes	Option B-Plus before period	0	0	Yes	ART at MCH dept during period	1	1	Yes	Yes		Yes	EPTS database before period	0		3230	More than 2000	No	53	>45	>45	>=45	More than 30 years old	No	Yes	>45
Hospital de Dia de Magude	100306	Yes	Yes	MAGUDE	MAPUTO PROVINCIA	Maputo provincia	1	0	3	3	Type I/Urban HC	1	Rural HC type I	Rural HC type I	Ariel	Ariel	1	1	Yes	Yes	ASG before period	No	0	Yes	Option B-Plus before period	0	0	Yes	ART at MCH dept during period	1	1	Yes	Yes		Yes	EPTS database before period	0		3230	More than 2000	No	1	<=15	<=5	<15	30 years or less	Yes	No	<=5
Hospital de Dia de Magude	100306	Yes	Yes	MAGUDE	MAPUTO PROVINCIA	Maputo provincia	1	0	3	3	Type I/Urban HC	1	Rural HC type I	Rural HC type I	Ariel	Ariel	1	1	Yes	Yes	ASG before period	No	0	Yes	Option B-Plus before period	0	0	Yes	ART at MCH dept during period	1	1	Yes	Yes		Yes	EPTS database before period	0		3230	More than 2000	No	21	16-25	16-25	15-24	30 years or less	No	No	0
Hospital de Dia de Magude	100306	Yes	Yes	MAGUDE	MAPUTO PROVINCIA	Maputo provincia	1	0	3	3	Type I/Urban HC	1	Rural HC type I	Rural HC type I	Ariel	Ariel	1	1	Yes	Yes	ASG before period	No	0	Yes	Option B-Plus before period	0	0	Yes	ART at MCH dept during period	1	1	Yes	Yes		Yes	EPTS database before period	0		3230	More than 2000	No	31	26-35	26-35	25-34	More than 30 years old	No	No	26-35
Hospital de Dia de Magude	100306	Yes	Yes	MAGUDE	MAPUTO PROVINCIA	Maputo provincia	1	0	3	3	Type I/Urban HC	1	Rural HC type I	Rural HC type I	Ariel	Ariel	1	1	Yes	Yes	ASG before period	No	0	Yes	Option B-Plus before period	0	0	Yes	ART at MCH dept during period	1	1	Yes	Yes		Yes	EPTS database before period	0		3230	More than 2000	No	16	16-25	16-25	15-24	30 years or less	No	No	0
Hospital de Dia de Magude	100306	Yes	Yes	MAGUDE	MAPUTO PROVINCIA	Maputo provincia	1	0	3	3	Type I/Urban HC	1	Rural HC type I	Rural HC type I	Ariel	Ariel	1	1	Yes	Yes	ASG before period	No	0	Yes	Option B-Plus before period	0	0	Yes	ART at MCH dept during period	1	1	Yes	Yes		Yes	EPTS database before period	0		3230	More than 2000	No	27	26-35	26-35	25-34	30 years or less	No	No	26-35
Hospital de Dia de Magude	100306	Yes	Yes	MAGUDE	MAPUTO PROVINCIA	Maputo provincia	1	0	3	3	Type I/Urban HC	1	Rural HC type I	Rural HC type I	Ariel	Ariel	1	1	Yes	Yes	ASG before period	No	0	Yes	Option B-Plus before period	0	0	Yes	ART at MCH dept during period	1	1	Yes	Yes		Yes	EPTS database before period	0		3230	More than 2000	No	23	16-25	16-25	15-24	30 years or less	No	No	0
Hospital de Dia de Magude	100306	Yes	Yes	MAGUDE	MAPUTO PROVINCIA	Maputo provincia	1	0	3	3	Type I/Urban HC	1	Rural HC type I	Rural HC type I	Ariel	Ariel	1	1	Yes	Yes	ASG before period	No	0	Yes	Option B-Plus before period	0	0	Yes	ART at MCH dept during period	1	1	Yes	Yes		Yes	EPTS database before period	0		3230	More than 2000	No	29	26-35	26-35	25-34	30 years or less	No	No	26-35
Hospital de Dia de Magude	100306	Yes	Yes	MAGUDE	MAPUTO PROVINCIA	Maputo provincia	1	0	3	3	Type I/Urban HC	1	Rural HC type I	Rural HC type I	Ariel	Ariel	1	1	Yes	Yes	ASG before period	No	0	Yes	Option B-Plus before period	0	0	Yes	ART at MCH dept during period	1	1	Yes	Yes		Yes	EPTS database before period	0		3230	More than 2000	No	25	16-25	16-25	25-34	30 years or less	No	No	0
Hospital de Dia de Magude	100306	Yes	Yes	MAGUDE	MAPUTO PROVINCIA	Maputo provincia	1	0	3	3	Type I/Urban HC	1	Rural HC type I	Rural HC type I	Ariel	Ariel	1	1	Yes	Yes	ASG before period	No	0	Yes	Option B-Plus before period	0	0	Yes	ART at MCH dept during period	1	1	Yes	Yes		Yes	EPTS database before period	0		3230	More than 2000	No	27	26-35	26-35	25-34	30 years or less	No	No	26-35
Hospital de Dia de Magude	100306	Yes	Yes	MAGUDE	MAPUTO PROVINCIA	Maputo provincia	1	0	3	3	Type I/Urban HC	1	Rural HC type I	Rural HC type I	Ariel	Ariel	1	1	Yes	Yes	ASG before period	No	0	Yes	Option B-Plus before period	0	0	Yes	ART at MCH dept during period	1	1	Yes	Yes		Yes	EPTS database before period	0		3230	More than 2000	No	26	26-35	26-35	25-34	30 years or less	No	No	26-35
Hospital de Dia de Magude	100306	Yes	Yes	MAGUDE	MAPUTO PROVINCIA	Maputo provincia	1	0	3	3	Type I/Urban HC	1	Rural HC type I	Rural HC type I	Ariel	Ariel	1	1	Yes	Yes	ASG before period	No	0	Yes	Option B-Plus before period	0	0	Yes	ART at MCH dept during period	1	1	Yes	Yes		Yes	EPTS database before period	0		3230	More than 2000	No	45	36-45	36-45	>=45	More than 30 years old	No	No	36-45
Hospital de Dia de Magude	100306	Yes	Yes	MAGUDE	MAPUTO PROVINCIA	Maputo provincia	1	0	3	3	Type I/Urban HC	1	Rural HC type I	Rural HC type I	Ariel	Ariel	1	1	Yes	Yes	ASG before period	No	0	Yes	Option B-Plus before period	0	0	Yes	ART at MCH dept during period	1	1	Yes	Yes		Yes	EPTS database before period	0		3230	More than 2000	No	19	16-25	16-25	15-24	30 years or less	No	No	0
Hospital de Dia de Magude	100306	Yes	Yes	MAGUDE	MAPUTO PROVINCIA	Maputo provincia	1	0	3	3	Type I/Urban HC	1	Rural HC type I	Rural HC type I	Ariel	Ariel	1	1	Yes	Yes	ASG before period	No	0	Yes	Option B-Plus before period	0	0	Yes	ART at MCH dept during period	1	1	Yes	Yes		Yes	EPTS database before period	0		3230	More than 2000	No	28	26-35	26-35	25-34	30 years or less	No	No	26-35
Hospital de Dia de Magude	100306	Yes	Yes	MAGUDE	MAPUTO PROVINCIA	Maputo provincia	1	0	3	3	Type I/Urban HC	1	Rural HC type I	Rural HC type I	Ariel	Ariel	1	1	Yes	Yes	ASG before period	No	0	Yes	Option B-Plus before period	0	0	Yes	ART at MCH dept during period	1	1	Yes	Yes		Yes	EPTS database before period	0		3230	More than 2000	No	36	36-45	36-45	35-44	More than 30 years old	No	No	36-45
Hospital de Dia de Magude	100306	Yes	Yes	MAGUDE	MAPUTO PROVINCIA	Maputo provincia	1	0	3	3	Type I/Urban HC	1	Rural HC type I	Rural HC type I	Ariel	Ariel	1	1	Yes	Yes	ASG before period	No	0	Yes	Option B-Plus before period	0	0	Yes	ART at MCH dept during period	1	1	Yes	Yes		Yes	EPTS database before period	0		3230	More than 2000	No	39	36-45	36-45	35-44	More than 30 years old	No	No	36-45
Hospital de Dia de Magude	100306	Yes	Yes	MAGUDE	MAPUTO PROVINCIA	Maputo provincia	1	0	3	3	Type I/Urban HC	1	Rural HC type I	Rural HC type I	Ariel	Ariel	1	1	Yes	Yes	ASG before period	No	0	Yes	Option B-Plus before period	0	0	Yes	ART at MCH dept during period	1	1	Yes	Yes		Yes	EPTS database before period	0		3230	More than 2000	No	45	36-45	36-45	>=45	More than 30 years old	No	No	36-45
Hospital de Dia de Magude	100306	Yes	Yes	MAGUDE	MAPUTO PROVINCIA	Maputo provincia	1	0	3	3	Type I/Urban HC	1	Rural HC type I	Rural HC type I	Ariel	Ariel	1	1	Yes	Yes	ASG before period	No	0	Yes	Option B-Plus before period	0	0	Yes	ART at MCH dept during period	1	1	Yes	Yes		Yes	EPTS database before period	0		3230	More than 2000	No	52	>45	>45	>=45	More than 30 years old	No	Yes	>45
Hospital de Dia de Magude	100306	Yes	Yes	MAGUDE	MAPUTO PROVINCIA	Maputo provincia	1	0	3	3	Type I/Urban HC	1	Rural HC type I	Rural HC type I	Ariel	Ariel	1	1	Yes	Yes	ASG before period	No	0	Yes	Option B-Plus before period	0	0	Yes	ART at MCH dept during period	1	1	Yes	Yes		Yes	EPTS database before period	0		3230	More than 2000	No	33	26-35	26-35	25-34	More than 30 years old	No	No	26-35
Hospital de Dia de Magude	100306	Yes	Yes	MAGUDE	MAPUTO PROVINCIA	Maputo provincia	1	0	3	3	Type I/Urban HC	1	Rural HC type I	Rural HC type I	Ariel	Ariel	1	1	Yes	Yes	ASG before period	No	0	Yes	Option B-Plus before period	0	0	Yes	ART at MCH dept during period	1	1	Yes	Yes		Yes	EPTS database before period	0		3230	More than 2000	No	31	26-35	26-35	25-34	More than 30 years old	No	No	26-35
Hospital de Dia de Magude	100306	Yes	Yes	MAGUDE	MAPUTO PROVINCIA	Maputo provincia	1	0	3	3	Type I/Urban HC	1	Rural HC type I	Rural HC type I	Ariel	Ariel	1	1	Yes	Yes	ASG before period	No	0	Yes	Option B-Plus before period	0	0	Yes	ART at MCH dept during period	1	1	Yes	Yes		Yes	EPTS database before period	0		3230	More than 2000	No	47	>45	>45	>=45	More than 30 years old	No	Yes	>45
Hospital de Dia de Magude	100306	Yes	Yes	MAGUDE	MAPUTO PROVINCIA	Maputo provincia	1	0	3	3	Type I/Urban HC	1	Rural HC type I	Rural HC type I	Ariel	Ariel	1	1	Yes	Yes	ASG before period	No	0	Yes	Option B-Plus before period	0	0	Yes	ART at MCH dept during period	1	1	Yes	Yes		Yes	EPTS database before period	0		3230	More than 2000	No	42	36-45	36-45	35-44	More than 30 years old	No	No	36-45
Hospital de Dia de Magude	100306	Yes	Yes	MAGUDE	MAPUTO PROVINCIA	Maputo provincia	1	0	3	3	Type I/Urban HC	1	Rural HC type I	Rural HC type I	Ariel	Ariel	1	1	Yes	Yes	ASG before period	No	0	Yes	Option B-Plus before period	0	0	Yes	ART at MCH dept during period	1	1	Yes	Yes		Yes	EPTS database before period	0		3230	More than 2000	No	21	16-25	16-25	15-24	30 years or less	No	No	0
Hospital de Dia de Magude	100306	Yes	Yes	MAGUDE	MAPUTO PROVINCIA	Maputo provincia	1	0	3	3	Type I/Urban HC	1	Rural HC type I	Rural HC type I	Ariel	Ariel	1	1	Yes	Yes	ASG before period	No	0	Yes	Option B-Plus before period	0	0	Yes	ART at MCH dept during period	1	1	Yes	Yes		Yes	EPTS database before period	0		3230	More than 2000	No	14	<=15	6-15	<15	30 years or less	No	No	6-15
Hospital de Dia de Magude	100306	Yes	Yes	MAGUDE	MAPUTO PROVINCIA	Maputo provincia	1	0	3	3	Type I/Urban HC	1	Rural HC type I	Rural HC type I	Ariel	Ariel	1	1	Yes	Yes	ASG before period	No	0	Yes	Option B-Plus before period	0	0	Yes	ART at MCH dept during period	1	1	Yes	Yes		Yes	EPTS database before period	0		3230	More than 2000	No	45	36-45	36-45	>=45	More than 30 years old	No	No	36-45
Hospital de Dia de Magude	100306	Yes	Yes	MAGUDE	MAPUTO PROVINCIA	Maputo provincia	1	0	3	3	Type I/Urban HC	1	Rural HC type I	Rural HC type I	Ariel	Ariel	1	1	Yes	Yes	ASG before period	No	0	Yes	Option B-Plus before period	0	0	Yes	ART at MCH dept during period	1	1	Yes	Yes		Yes	EPTS database before period	0		3230	More than 2000	No	29	26-35	26-35	25-34	30 years or less	No	No	26-35
Hospital de Dia de Magude	100306	Yes	Yes	MAGUDE	MAPUTO PROVINCIA	Maputo provincia	1	0	3	3	Type I/Urban HC	1	Rural HC type I	Rural HC type I	Ariel	Ariel	1	1	Yes	Yes	ASG before period	No	0	Yes	Option B-Plus before period	0	0	Yes	ART at MCH dept during period	1	1	Yes	Yes		Yes	EPTS database before period	0		3230	More than 2000	No	36	36-45	36-45	35-44	More than 30 years old	No	No	36-45
Hospital de Dia de Magude	100306	Yes	Yes	MAGUDE	MAPUTO PROVINCIA	Maputo provincia	1	0	3	3	Type I/Urban HC	1	Rural HC type I	Rural HC type I	Ariel	Ariel	1	1	Yes	Yes	ASG before period	No	0	Yes	Option B-Plus before period	0	0	Yes	ART at MCH dept during period	1	1	Yes	Yes		Yes	EPTS database before period	0		3230	More than 2000	No	23	16-25	16-25	15-24	30 years or less	No	No	0
Hospital de Dia de Magude	100306	Yes	Yes	MAGUDE	MAPUTO PROVINCIA	Maputo provincia	1	0	3	3	Type I/Urban HC	1	Rural HC type I	Rural HC type I	Ariel	Ariel	1	1	Yes	Yes	ASG before period	No	0	Yes	Option B-Plus before period	0	0	Yes	ART at MCH dept during period	1	1	Yes	Yes		Yes	EPTS database before period	0		3230	More than 2000	No	42	36-45	36-45	35-44	More than 30 years old	No	No	36-45
Hospital de Dia de Magude	100306	Yes	Yes	MAGUDE	MAPUTO PROVINCIA	Maputo provincia	1	0	3	3	Type I/Urban HC	1	Rural HC type I	Rural HC type I	Ariel	Ariel	1	1	Yes	Yes	ASG before period	No	0	Yes	Option B-Plus before period	0	0	Yes	ART at MCH dept during period	1	1	Yes	Yes		Yes	EPTS database before period	0		3230	More than 2000	No	24	16-25	16-25	15-24	30 years or less	No	No	0
Hospital de Dia de Magude	100306	Yes	Yes	MAGUDE	MAPUTO PROVINCIA	Maputo provincia	1	0	3	3	Type I/Urban HC	1	Rural HC type I	Rural HC type I	Ariel	Ariel	1	1	Yes	Yes	ASG before period	No	0	Yes	Option B-Plus before period	0	0	Yes	ART at MCH dept during period	1	1	Yes	Yes		Yes	EPTS database before period	0		3230	More than 2000	No	34	26-35	26-35	25-34	More than 30 years old	No	No	26-35
Hospital de Dia de Magude	100306	Yes	Yes	MAGUDE	MAPUTO PROVINCIA	Maputo provincia	1	0	3	3	Type I/Urban HC	1	Rural HC type I	Rural HC type I	Ariel	Ariel	1	1	Yes	Yes	ASG before period	No	0	Yes	Option B-Plus before period	0	0	Yes	ART at MCH dept during period	1	1	Yes	Yes		Yes	EPTS database before period	0		3230	More than 2000	No	35	26-35	26-35	35-44	More than 30 years old	No	No	26-35
Hospital de Dia de Magude	100306	Yes	Yes	MAGUDE	MAPUTO PROVINCIA	Maputo provincia	1	0	3	3	Type I/Urban HC	1	Rural HC type I	Rural HC type I	Ariel	Ariel	1	1	Yes	Yes	ASG before period	No	0	Yes	Option B-Plus before period	0	0	Yes	ART at MCH dept during period	1	1	Yes	Yes		Yes	EPTS database before period	0		3230	More than 2000	No	4	<=15	<=5	<15	30 years or less	Yes	No	<=5
Hospital de Dia de Magude	100306	Yes	Yes	MAGUDE	MAPUTO PROVINCIA	Maputo provincia	1	0	3	3	Type I/Urban HC	1	Rural HC type I	Rural HC type I	Ariel	Ariel	1	1	Yes	Yes	ASG before period	No	0	Yes	Option B-Plus before period	0	0	Yes	ART at MCH dept during period	1	1	Yes	Yes		Yes	EPTS database before period	0		3230	More than 2000	No	19	16-25	16-25	15-24	30 years or less	No	No	0
Hospital de Dia de Magude	100306	Yes	Yes	MAGUDE	MAPUTO PROVINCIA	Maputo provincia	1	0	3	3	Type I/Urban HC	1	Rural HC type I	Rural HC type I	Ariel	Ariel	1	1	Yes	Yes	ASG before period	No	0	Yes	Option B-Plus before period	0	0	Yes	ART at MCH dept during period	1	1	Yes	Yes		Yes	EPTS database before period	0		3230	More than 2000	No	21	16-25	16-25	15-24	30 years or less	No	No	0
Hospital de Dia de Magude	100306	Yes	Yes	MAGUDE	MAPUTO PROVINCIA	Maputo provincia	1	0	3	3	Type I/Urban HC	1	Rural HC type I	Rural HC type I	Ariel	Ariel	1	1	Yes	Yes	ASG before period	No	0	Yes	Option B-Plus before period	0	0	Yes	ART at MCH dept during period	1	1	Yes	Yes		Yes	EPTS database before period	0		3230	More than 2000	No	32	26-35	26-35	25-34	More than 30 years old	No	No	26-35
Hospital de Dia de Magude	100306	Yes	Yes	MAGUDE	MAPUTO PROVINCIA	Maputo provincia	1	0	3	3	Type I/Urban HC	1	Rural HC type I	Rural HC type I	Ariel	Ariel	1	1	Yes	Yes	ASG before period	No	0	Yes	Option B-Plus before period	0	0	Yes	ART at MCH dept during period	1	1	Yes	Yes		Yes	EPTS database before period	0		3230	More than 2000	No	3	<=15	<=5	<15	30 years or less	Yes	No	<=5
Hospital de Dia de Magude	100306	Yes	Yes	MAGUDE	MAPUTO PROVINCIA	Maputo provincia	1	0	3	3	Type I/Urban HC	1	Rural HC type I	Rural HC type I	Ariel	Ariel	1	1	Yes	Yes	ASG before period	No	0	Yes	Option B-Plus before period	0	0	Yes	ART at MCH dept during period	1	1	Yes	Yes		Yes	EPTS database before period	0		3230	More than 2000	No	51	>45	>45	>=45	More than 30 years old	No	Yes	>45
Hospital de Dia de Magude	100306	Yes	Yes	MAGUDE	MAPUTO PROVINCIA	Maputo provincia	1	0	3	3	Type I/Urban HC	1	Rural HC type I	Rural HC type I	Ariel	Ariel	1	1	Yes	Yes	ASG before period	No	0	Yes	Option B-Plus before period	0	0	Yes	ART at MCH dept during period	1	1	Yes	Yes		Yes	EPTS database before period	0		3230	More than 2000	No	35	26-35	26-35	35-44	More than 30 years old	No	No	26-35
Hospital de Dia de Magude	100306	Yes	Yes	MAGUDE	MAPUTO PROVINCIA	Maputo provincia	1	0	3	3	Type I/Urban HC	1	Rural HC type I	Rural HC type I	Ariel	Ariel	1	1	Yes	Yes	ASG before period	No	0	Yes	Option B-Plus before period	0	0	Yes	ART at MCH dept during period	1	1	Yes	Yes		Yes	EPTS database before period	0		3230	More than 2000	No	4	<=15	<=5	<15	30 years or less	Yes	No	<=5
Hospital de Dia de Magude	100306	Yes	Yes	MAGUDE	MAPUTO PROVINCIA	Maputo provincia	1	0	3	3	Type I/Urban HC	1	Rural HC type I	Rural HC type I	Ariel	Ariel	1	1	Yes	Yes	ASG before period	No	0	Yes	Option B-Plus before period	0	0	Yes	ART at MCH dept during period	1	1	Yes	Yes		Yes	EPTS database before period	0		3230	More than 2000	No	36	36-45	36-45	35-44	More than 30 years old	No	No	36-45
Hospital de Dia de Magude	100306	Yes	Yes	MAGUDE	MAPUTO PROVINCIA	Maputo provincia	1	0	3	3	Type I/Urban HC	1	Rural HC type I	Rural HC type I	Ariel	Ariel	1	1	Yes	Yes	ASG before period	No	0	Yes	Option B-Plus before period	0	0	Yes	ART at MCH dept during period	1	1	Yes	Yes		Yes	EPTS database before period	0		3230	More than 2000	No	24	16-25	16-25	15-24	30 years or less	No	No	0
Hospital de Dia de Magude	100306	Yes	Yes	MAGUDE	MAPUTO PROVINCIA	Maputo provincia	1	0	3	3	Type I/Urban HC	1	Rural HC type I	Rural HC type I	Ariel	Ariel	1	1	Yes	Yes	ASG before period	No	0	Yes	Option B-Plus before period	0	0	Yes	ART at MCH dept during period	1	1	Yes	Yes		Yes	EPTS database before period	0		3230	More than 2000	No	61	>45	>45	>=45	More than 30 years old	No	Yes	>45
Hospital de Dia de Magude	100306	Yes	Yes	MAGUDE	MAPUTO PROVINCIA	Maputo provincia	1	0	3	3	Type I/Urban HC	1	Rural HC type I	Rural HC type I	Ariel	Ariel	1	1	Yes	Yes	ASG before period	No	0	Yes	Option B-Plus before period	0	0	Yes	ART at MCH dept during period	1	1	Yes	Yes		Yes	EPTS database before period	0		3230	More than 2000	No	30	26-35	26-35	25-34	30 years or less	No	No	26-35
Hospital de Dia de Magude	100306	Yes	Yes	MAGUDE	MAPUTO PROVINCIA	Maputo provincia	1	0	3	3	Type I/Urban HC	1	Rural HC type I	Rural HC type I	Ariel	Ariel	1	1	Yes	Yes	ASG before period	No	0	Yes	Option B-Plus before period	0	0	Yes	ART at MCH dept during period	1	1	Yes	Yes		Yes	EPTS database before period	0		3230	More than 2000	No	45	36-45	36-45	>=45	More than 30 years old	No	No	36-45
Hospital de Dia de Magude	100306	Yes	Yes	MAGUDE	MAPUTO PROVINCIA	Maputo provincia	1	0	3	3	Type I/Urban HC	1	Rural HC type I	Rural HC type I	Ariel	Ariel	1	1	Yes	Yes	ASG before period	No	0	Yes	Option B-Plus before period	0	0	Yes	ART at MCH dept during period	1	1	Yes	Yes		Yes	EPTS database before period	0		3230	More than 2000	No	17	16-25	16-25	15-24	30 years or less	No	No	0
Hospital de Dia de Magude	100306	Yes	Yes	MAGUDE	MAPUTO PROVINCIA	Maputo provincia	1	0	3	3	Type I/Urban HC	1	Rural HC type I	Rural HC type I	Ariel	Ariel	1	1	Yes	Yes	ASG before period	No	0	Yes	Option B-Plus before period	0	0	Yes	ART at MCH dept during period	1	1	Yes	Yes		Yes	EPTS database before period	0		3230	More than 2000	No	55	>45	>45	>=45	More than 30 years old	No	Yes	>45
Hospital de Dia de Magude	100306	Yes	Yes	MAGUDE	MAPUTO PROVINCIA	Maputo provincia	1	0	3	3	Type I/Urban HC	1	Rural HC type I	Rural HC type I	Ariel	Ariel	1	1	Yes	Yes	ASG before period	No	0	Yes	Option B-Plus before period	0	0	Yes	ART at MCH dept during period	1	1	Yes	Yes		Yes	EPTS database before period	0		3230	More than 2000	No	24	16-25	16-25	15-24	30 years or less	No	No	0
Hospital de Dia de Magude	100306	Yes	Yes	MAGUDE	MAPUTO PROVINCIA	Maputo provincia	1	0	3	3	Type I/Urban HC	1	Rural HC type I	Rural HC type I	Ariel	Ariel	1	1	Yes	Yes	ASG before period	No	0	Yes	Option B-Plus before period	0	0	Yes	ART at MCH dept during period	1	1	Yes	Yes		Yes	EPTS database before period	0		3230	More than 2000	No	45	36-45	36-45	>=45	More than 30 years old	No	No	36-45
Hospital de Dia de Magude	100306	Yes	Yes	MAGUDE	MAPUTO PROVINCIA	Maputo provincia	1	0	3	3	Type I/Urban HC	1	Rural HC type I	Rural HC type I	Ariel	Ariel	1	1	Yes	Yes	ASG before period	No	0	Yes	Option B-Plus before period	0	0	Yes	ART at MCH dept during period	1	1	Yes	Yes		Yes	EPTS database before period	0		3230	More than 2000	No	30	26-35	26-35	25-34	30 years or less	No	No	26-35
Hospital de Dia de Magude	100306	Yes	Yes	MAGUDE	MAPUTO PROVINCIA	Maputo provincia	1	0	3	3	Type I/Urban HC	1	Rural HC type I	Rural HC type I	Ariel	Ariel	1	1	Yes	Yes	ASG before period	No	0	Yes	Option B-Plus before period	0	0	Yes	ART at MCH dept during period	1	1	Yes	Yes		Yes	EPTS database before period	0		3230	More than 2000	No	32	26-35	26-35	25-34	More than 30 years old	No	No	26-35
Hospital de Dia de Magude	100306	Yes	Yes	MAGUDE	MAPUTO PROVINCIA	Maputo provincia	1	0	3	3	Type I/Urban HC	1	Rural HC type I	Rural HC type I	Ariel	Ariel	1	1	Yes	Yes	ASG before period	No	0	Yes	Option B-Plus before period	0	0	Yes	ART at MCH dept during period	1	1	Yes	Yes		Yes	EPTS database before period	0		3230	More than 2000	No	67	>45	>45	>=45	More than 30 years old	No	Yes	>45
Hospital de Dia de Magude	100306	Yes	Yes	MAGUDE	MAPUTO PROVINCIA	Maputo provincia	1	0	3	3	Type I/Urban HC	1	Rural HC type I	Rural HC type I	Ariel	Ariel	1	1	Yes	Yes	ASG before period	No	0	Yes	Option B-Plus before period	0	0	Yes	ART at MCH dept during period	1	1	Yes	Yes		Yes	EPTS database before period	0		3230	More than 2000	No	33	26-35	26-35	25-34	More than 30 years old	No	No	26-35
Hospital de Dia de Magude	100306	Yes	Yes	MAGUDE	MAPUTO PROVINCIA	Maputo provincia	1	0	3	3	Type I/Urban HC	1	Rural HC type I	Rural HC type I	Ariel	Ariel	1	1	Yes	Yes	ASG before period	No	0	Yes	Option B-Plus before period	0	0	Yes	ART at MCH dept during period	1	1	Yes	Yes		Yes	EPTS database before period	0		3230	More than 2000	No	34	26-35	26-35	25-34	More than 30 years old	No	No	26-35
Hospital de Dia de Magude	100306	Yes	Yes	MAGUDE	MAPUTO PROVINCIA	Maputo provincia	1	0	3	3	Type I/Urban HC	1	Rural HC type I	Rural HC type I	Ariel	Ariel	1	1	Yes	Yes	ASG before period	No	0	Yes	Option B-Plus before period	0	0	Yes	ART at MCH dept during period	1	1	Yes	Yes		Yes	EPTS database before period	0		3230	More than 2000	No	44	36-45	36-45	35-44	More than 30 years old	No	No	36-45
Hospital de Dia de Magude	100306	Yes	Yes	MAGUDE	MAPUTO PROVINCIA	Maputo provincia	1	0	3	3	Type I/Urban HC	1	Rural HC type I	Rural HC type I	Ariel	Ariel	1	1	Yes	Yes	ASG before period	No	0	Yes	Option B-Plus before period	0	0	Yes	ART at MCH dept during period	1	1	Yes	Yes		Yes	EPTS database before period	0		3230	More than 2000	No	4	<=15	<=5	<15	30 years or less	Yes	No	<=5
Hospital de Dia de Magude	100306	Yes	Yes	MAGUDE	MAPUTO PROVINCIA	Maputo provincia	1	0	3	3	Type I/Urban HC	1	Rural HC type I	Rural HC type I	Ariel	Ariel	1	1	Yes	Yes	ASG before period	No	0	Yes	Option B-Plus before period	0	0	Yes	ART at MCH dept during period	1	1	Yes	Yes		Yes	EPTS database before period	0		3230	More than 2000	No	0	<=15	<=5	<15	30 years or less	Yes	No	<=5
Hospital de Dia de Magude	100306	Yes	Yes	MAGUDE	MAPUTO PROVINCIA	Maputo provincia	1	0	3	3	Type I/Urban HC	1	Rural HC type I	Rural HC type I	Ariel	Ariel	1	1	Yes	Yes	ASG before period	No	0	Yes	Option B-Plus before period	0	0	Yes	ART at MCH dept during period	1	1	Yes	Yes		Yes	EPTS database before period	0		3230	More than 2000	No	33	26-35	26-35	25-34	More than 30 years old	No	No	26-35
Hospital de Dia de Magude	100306	Yes	Yes	MAGUDE	MAPUTO PROVINCIA	Maputo provincia	1	0	3	3	Type I/Urban HC	1	Rural HC type I	Rural HC type I	Ariel	Ariel	1	1	Yes	Yes	ASG before period	No	0	Yes	Option B-Plus before period	0	0	Yes	ART at MCH dept during period	1	1	Yes	Yes		Yes	EPTS database before period	0		3230	More than 2000	No	53	>45	>45	>=45	More than 30 years old	No	Yes	>45
Hospital de Dia de Magude	100306	Yes	Yes	MAGUDE	MAPUTO PROVINCIA	Maputo provincia	1	0	3	3	Type I/Urban HC	1	Rural HC type I	Rural HC type I	Ariel	Ariel	1	1	Yes	Yes	ASG before period	No	0	Yes	Option B-Plus before period	0	0	Yes	ART at MCH dept during period	1	1	Yes	Yes		Yes	EPTS database before period	0		3230	More than 2000	No	37	36-45	36-45	35-44	More than 30 years old	No	No	36-45
Hospital de Dia de Magude	100306	Yes	Yes	MAGUDE	MAPUTO PROVINCIA	Maputo provincia	1	0	3	3	Type I/Urban HC	1	Rural HC type I	Rural HC type I	Ariel	Ariel	1	1	Yes	Yes	ASG before period	No	0	Yes	Option B-Plus before period	0	0	Yes	ART at MCH dept during period	1	1	Yes	Yes		Yes	EPTS database before period	0		3230	More than 2000	No	29	26-35	26-35	25-34	30 years or less	No	No	26-35
Hospital de Dia de Magude	100306	Yes	Yes	MAGUDE	MAPUTO PROVINCIA	Maputo provincia	1	0	3	3	Type I/Urban HC	1	Rural HC type I	Rural HC type I	Ariel	Ariel	1	1	Yes	Yes	ASG before period	No	0	Yes	Option B-Plus before period	0	0	Yes	ART at MCH dept during period	1	1	Yes	Yes		Yes	EPTS database before period	0		3230	More than 2000	No	31	26-35	26-35	25-34	More than 30 years old	No	No	26-35
Hospital de Dia de Magude	100306	Yes	Yes	MAGUDE	MAPUTO PROVINCIA	Maputo provincia	1	0	3	3	Type I/Urban HC	1	Rural HC type I	Rural HC type I	Ariel	Ariel	1	1	Yes	Yes	ASG before period	No	0	Yes	Option B-Plus before period	0	0	Yes	ART at MCH dept during period	1	1	Yes	Yes		Yes	EPTS database before period	0		3230	More than 2000	No	20	16-25	16-25	15-24	30 years or less	No	No	0
Hospital de Dia de Magude	100306	Yes	Yes	MAGUDE	MAPUTO PROVINCIA	Maputo provincia	1	0	3	3	Type I/Urban HC	1	Rural HC type I	Rural HC type I	Ariel	Ariel	1	1	Yes	Yes	ASG before period	No	0	Yes	Option B-Plus before period	0	0	Yes	ART at MCH dept during period	1	1	Yes	Yes		Yes	EPTS database before period	0		3230	More than 2000	No	42	36-45	36-45	35-44	More than 30 years old	No	No	36-45
Hospital de Dia de Magude	100306	Yes	Yes	MAGUDE	MAPUTO PROVINCIA	Maputo provincia	1	0	3	3	Type I/Urban HC	1	Rural HC type I	Rural HC type I	Ariel	Ariel	1	1	Yes	Yes	ASG before period	No	0	Yes	Option B-Plus before period	0	0	Yes	ART at MCH dept during period	1	1	Yes	Yes		Yes	EPTS database before period	0		3230	More than 2000	No	2	<=15	<=5	<15	30 years or less	Yes	No	<=5
Hospital de Dia de Magude	100306	Yes	Yes	MAGUDE	MAPUTO PROVINCIA	Maputo provincia	1	0	3	3	Type I/Urban HC	1	Rural HC type I	Rural HC type I	Ariel	Ariel	1	1	Yes	Yes	ASG before period	No	0	Yes	Option B-Plus before period	0	0	Yes	ART at MCH dept during period	1	1	Yes	Yes		Yes	EPTS database before period	0		3230	More than 2000	No	30	26-35	26-35	25-34	30 years or less	No	No	26-35
Hospital de Dia de Magude	100306	Yes	Yes	MAGUDE	MAPUTO PROVINCIA	Maputo provincia	1	0	3	3	Type I/Urban HC	1	Rural HC type I	Rural HC type I	Ariel	Ariel	1	1	Yes	Yes	ASG before period	No	0	Yes	Option B-Plus before period	0	0	Yes	ART at MCH dept during period	1	1	Yes	Yes		Yes	EPTS database before period	0		3230	More than 2000	No	61	>45	>45	>=45	More than 30 years old	No	Yes	>45
Hospital de Dia de Magude	100306	Yes	Yes	MAGUDE	MAPUTO PROVINCIA	Maputo provincia	1	0	3	3	Type I/Urban HC	1	Rural HC type I	Rural HC type I	Ariel	Ariel	1	1	Yes	Yes	ASG before period	No	0	Yes	Option B-Plus before period	0	0	Yes	ART at MCH dept during period	1	1	Yes	Yes		Yes	EPTS database before period	0		3230	More than 2000	No	25	16-25	16-25	25-34	30 years or less	No	No	0
Hospital de Dia de Magude	100306	Yes	Yes	MAGUDE	MAPUTO PROVINCIA	Maputo provincia	1	0	3	3	Type I/Urban HC	1	Rural HC type I	Rural HC type I	Ariel	Ariel	1	1	Yes	Yes	ASG before period	No	0	Yes	Option B-Plus before period	0	0	Yes	ART at MCH dept during period	1	1	Yes	Yes		Yes	EPTS database before period	0		3230	More than 2000	No	40	36-45	36-45	35-44	More than 30 years old	No	No	36-45
Hospital de Dia de Magude	100306	Yes	Yes	MAGUDE	MAPUTO PROVINCIA	Maputo provincia	1	0	3	3	Type I/Urban HC	1	Rural HC type I	Rural HC type I	Ariel	Ariel	1	1	Yes	Yes	ASG before period	No	0	Yes	Option B-Plus before period	0	0	Yes	ART at MCH dept during period	1	1	Yes	Yes		Yes	EPTS database before period	0		3230	More than 2000	No	39	36-45	36-45	35-44	More than 30 years old	No	No	36-45
Hospital de Dia de Magude	100306	Yes	Yes	MAGUDE	MAPUTO PROVINCIA	Maputo provincia	1	0	3	3	Type I/Urban HC	1	Rural HC type I	Rural HC type I	Ariel	Ariel	1	1	Yes	Yes	ASG before period	No	0	Yes	Option B-Plus before period	0	0	Yes	ART at MCH dept during period	1	1	Yes	Yes		Yes	EPTS database before period	0		3230	More than 2000	No	24	16-25	16-25	15-24	30 years or less	No	No	0
Hospital de Dia de Magude	100306	Yes	Yes	MAGUDE	MAPUTO PROVINCIA	Maputo provincia	1	0	3	3	Type I/Urban HC	1	Rural HC type I	Rural HC type I	Ariel	Ariel	1	1	Yes	Yes	ASG before period	No	0	Yes	Option B-Plus before period	0	0	Yes	ART at MCH dept during period	1	1	Yes	Yes		Yes	EPTS database before period	0		3230	More than 2000	No	20	16-25	16-25	15-24	30 years or less	No	No	0
Hospital de Dia de Magude	100306	Yes	Yes	MAGUDE	MAPUTO PROVINCIA	Maputo provincia	1	0	3	3	Type I/Urban HC	1	Rural HC type I	Rural HC type I	Ariel	Ariel	1	1	Yes	Yes	ASG before period	No	0	Yes	Option B-Plus before period	0	0	Yes	ART at MCH dept during period	1	1	Yes	Yes		Yes	EPTS database before period	0		3230	More than 2000	No	60	>45	>45	>=45	More than 30 years old	No	Yes	>45
Hospital de Dia de Magude	100306	Yes	Yes	MAGUDE	MAPUTO PROVINCIA	Maputo provincia	1	0	3	3	Type I/Urban HC	1	Rural HC type I	Rural HC type I	Ariel	Ariel	1	1	Yes	Yes	ASG before period	No	0	Yes	Option B-Plus before period	0	0	Yes	ART at MCH dept during period	1	1	Yes	Yes		Yes	EPTS database before period	0		3230	More than 2000	No	34	26-35	26-35	25-34	More than 30 years old	No	No	26-35
Hospital de Dia de Magude	100306	Yes	Yes	MAGUDE	MAPUTO PROVINCIA	Maputo provincia	1	0	3	3	Type I/Urban HC	1	Rural HC type I	Rural HC type I	Ariel	Ariel	1	1	Yes	Yes	ASG before period	No	0	Yes	Option B-Plus before period	0	0	Yes	ART at MCH dept during period	1	1	Yes	Yes		Yes	EPTS database before period	0		3230	More than 2000	No	34	26-35	26-35	25-34	More than 30 years old	No	No	26-35
Hospital de Dia de Magude	100306	Yes	Yes	MAGUDE	MAPUTO PROVINCIA	Maputo provincia	1	0	3	3	Type I/Urban HC	1	Rural HC type I	Rural HC type I	Ariel	Ariel	1	1	Yes	Yes	ASG before period	No	0	Yes	Option B-Plus before period	0	0	Yes	ART at MCH dept during period	1	1	Yes	Yes		Yes	EPTS database before period	0		3230	More than 2000	No	1	<=15	<=5	<15	30 years or less	Yes	No	<=5
Hospital de Dia de Magude	100306	Yes	Yes	MAGUDE	MAPUTO PROVINCIA	Maputo provincia	1	0	3	3	Type I/Urban HC	1	Rural HC type I	Rural HC type I	Ariel	Ariel	1	1	Yes	Yes	ASG before period	No	0	Yes	Option B-Plus before period	0	0	Yes	ART at MCH dept during period	1	1	Yes	Yes		Yes	EPTS database before period	0		3230	More than 2000	No	23	16-25	16-25	15-24	30 years or less	No	No	0
Hospital de Dia de Magude	100306	Yes	Yes	MAGUDE	MAPUTO PROVINCIA	Maputo provincia	1	0	3	3	Type I/Urban HC	1	Rural HC type I	Rural HC type I	Ariel	Ariel	1	1	Yes	Yes	ASG before period	No	0	Yes	Option B-Plus before period	0	0	Yes	ART at MCH dept during period	1	1	Yes	Yes		Yes	EPTS database before period	0		3230	More than 2000	No	3	<=15	<=5	<15	30 years or less	Yes	No	<=5
Hospital de Dia de Magude	100306	Yes	Yes	MAGUDE	MAPUTO PROVINCIA	Maputo provincia	1	0	3	3	Type I/Urban HC	1	Rural HC type I	Rural HC type I	Ariel	Ariel	1	1	Yes	Yes	ASG before period	No	0	Yes	Option B-Plus before period	0	0	Yes	ART at MCH dept during period	1	1	Yes	Yes		Yes	EPTS database before period	0		3230	More than 2000	No	41	36-45	36-45	35-44	More than 30 years old	No	No	36-45
Hospital de Dia de Magude	100306	Yes	Yes	MAGUDE	MAPUTO PROVINCIA	Maputo provincia	1	0	3	3	Type I/Urban HC	1	Rural HC type I	Rural HC type I	Ariel	Ariel	1	1	Yes	Yes	ASG before period	No	0	Yes	Option B-Plus before period	0	0	Yes	ART at MCH dept during period	1	1	Yes	Yes		Yes	EPTS database before period	0		3230	More than 2000	No	27	26-35	26-35	25-34	30 years or less	No	No	26-35
Hospital de Dia de Magude	100306	Yes	Yes	MAGUDE	MAPUTO PROVINCIA	Maputo provincia	1	0	3	3	Type I/Urban HC	1	Rural HC type I	Rural HC type I	Ariel	Ariel	1	1	Yes	Yes	ASG before period	No	0	Yes	Option B-Plus before period	0	0	Yes	ART at MCH dept during period	1	1	Yes	Yes		Yes	EPTS database before period	0		3230	More than 2000	No	47	>45	>45	>=45	More than 30 years old	No	Yes	>45
Hospital de Dia de Magude	100306	Yes	Yes	MAGUDE	MAPUTO PROVINCIA	Maputo provincia	1	0	3	3	Type I/Urban HC	1	Rural HC type I	Rural HC type I	Ariel	Ariel	1	1	Yes	Yes	ASG before period	No	0	Yes	Option B-Plus before period	0	0	Yes	ART at MCH dept during period	1	1	Yes	Yes		Yes	EPTS database before period	0		3230	More than 2000	No	36	36-45	36-45	35-44	More than 30 years old	No	No	36-45
Hospital de Dia de Magude	100306	Yes	Yes	MAGUDE	MAPUTO PROVINCIA	Maputo provincia	1	0	3	3	Type I/Urban HC	1	Rural HC type I	Rural HC type I	Ariel	Ariel	1	1	Yes	Yes	ASG before period	No	0	Yes	Option B-Plus before period	0	0	Yes	ART at MCH dept during period	1	1	Yes	Yes		Yes	EPTS database before period	0		3230	More than 2000	No	70	>45	>45	>=45	More than 30 years old	No	Yes	>45
Hospital de Dia de Magude	100306	Yes	Yes	MAGUDE	MAPUTO PROVINCIA	Maputo provincia	1	0	3	3	Type I/Urban HC	1	Rural HC type I	Rural HC type I	Ariel	Ariel	1	1	Yes	Yes	ASG before period	No	0	Yes	Option B-Plus before period	0	0	Yes	ART at MCH dept during period	1	1	Yes	Yes		Yes	EPTS database before period	0		3230	More than 2000	No	25	16-25	16-25	25-34	30 years or less	No	No	0
Hospital de Dia de Magude	100306	Yes	Yes	MAGUDE	MAPUTO PROVINCIA	Maputo provincia	1	0	3	3	Type I/Urban HC	1	Rural HC type I	Rural HC type I	Ariel	Ariel	1	1	Yes	Yes	ASG before period	No	0	Yes	Option B-Plus before period	0	0	Yes	ART at MCH dept during period	1	1	Yes	Yes		Yes	EPTS database before period	0		3230	More than 2000	No	40	36-45	36-45	35-44	More than 30 years old	No	No	36-45
Hospital de Dia de Magude	100306	Yes	Yes	MAGUDE	MAPUTO PROVINCIA	Maputo provincia	1	0	3	3	Type I/Urban HC	1	Rural HC type I	Rural HC type I	Ariel	Ariel	1	1	Yes	Yes	ASG before period	No	0	Yes	Option B-Plus before period	0	0	Yes	ART at MCH dept during period	1	1	Yes	Yes		Yes	EPTS database before period	0		3230	More than 2000	No	45	36-45	36-45	>=45	More than 30 years old	No	No	36-45
Hospital de Dia de Magude	100306	Yes	Yes	MAGUDE	MAPUTO PROVINCIA	Maputo provincia	1	0	3	3	Type I/Urban HC	1	Rural HC type I	Rural HC type I	Ariel	Ariel	1	1	Yes	Yes	ASG before period	No	0	Yes	Option B-Plus before period	0	0	Yes	ART at MCH dept during period	1	1	Yes	Yes		Yes	EPTS database before period	0		3230	More than 2000	No	24	16-25	16-25	15-24	30 years or less	No	No	0
Hospital de Dia de Magude	100306	Yes	Yes	MAGUDE	MAPUTO PROVINCIA	Maputo provincia	1	0	3	3	Type I/Urban HC	1	Rural HC type I	Rural HC type I	Ariel	Ariel	1	1	Yes	Yes	ASG before period	No	0	Yes	Option B-Plus before period	0	0	Yes	ART at MCH dept during period	1	1	Yes	Yes		Yes	EPTS database before period	0		3230	More than 2000	No	25	16-25	16-25	25-34	30 years or less	No	No	0
Hospital de Dia de Magude	100306	Yes	Yes	MAGUDE	MAPUTO PROVINCIA	Maputo provincia	1	0	3	3	Type I/Urban HC	1	Rural HC type I	Rural HC type I	Ariel	Ariel	1	1	Yes	Yes	ASG before period	No	0	Yes	Option B-Plus before period	0	0	Yes	ART at MCH dept during period	1	1	Yes	Yes		Yes	EPTS database before period	0		3230	More than 2000	No	48	>45	>45	>=45	More than 30 years old	No	Yes	>45
Hospital de Dia de Magude	100306	Yes	Yes	MAGUDE	MAPUTO PROVINCIA	Maputo provincia	1	0	3	3	Type I/Urban HC	1	Rural HC type I	Rural HC type I	Ariel	Ariel	1	1	Yes	Yes	ASG before period	No	0	Yes	Option B-Plus before period	0	0	Yes	ART at MCH dept during period	1	1	Yes	Yes		Yes	EPTS database before period	0		3230	More than 2000	No	5	<=15	<=5	<15	30 years or less	Yes	No	<=5
Hospital de Dia de Magude	100306	Yes	Yes	MAGUDE	MAPUTO PROVINCIA	Maputo provincia	1	0	3	3	Type I/Urban HC	1	Rural HC type I	Rural HC type I	Ariel	Ariel	1	1	Yes	Yes	ASG before period	No	0	Yes	Option B-Plus before period	0	0	Yes	ART at MCH dept during period	1	1	Yes	Yes		Yes	EPTS database before period	0		3230	More than 2000	No	27	26-35	26-35	25-34	30 years or less	No	No	26-35
Hospital de Dia de Magude	100306	Yes	Yes	MAGUDE	MAPUTO PROVINCIA	Maputo provincia	1	0	3	3	Type I/Urban HC	1	Rural HC type I	Rural HC type I	Ariel	Ariel	1	1	Yes	Yes	ASG before period	No	0	Yes	Option B-Plus before period	0	0	Yes	ART at MCH dept during period	1	1	Yes	Yes		Yes	EPTS database before period	0		3230	More than 2000	No	32	26-35	26-35	25-34	More than 30 years old	No	No	26-35
Hospital de Dia de Magude	100306	Yes	Yes	MAGUDE	MAPUTO PROVINCIA	Maputo provincia	1	0	3	3	Type I/Urban HC	1	Rural HC type I	Rural HC type I	Ariel	Ariel	1	1	Yes	Yes	ASG before period	No	0	Yes	Option B-Plus before period	0	0	Yes	ART at MCH dept during period	1	1	Yes	Yes		Yes	EPTS database before period	0		3230	More than 2000	No	20	16-25	16-25	15-24	30 years or less	No	No	0
Hospital de Dia de Magude	100306	Yes	Yes	MAGUDE	MAPUTO PROVINCIA	Maputo provincia	1	0	3	3	Type I/Urban HC	1	Rural HC type I	Rural HC type I	Ariel	Ariel	1	1	Yes	Yes	ASG before period	No	0	Yes	Option B-Plus before period	0	0	Yes	ART at MCH dept during period	1	1	Yes	Yes		Yes	EPTS database before period	0		3230	More than 2000	No	33	26-35	26-35	25-34	More than 30 years old	No	No	26-35
Hospital de Dia de Magude	100306	Yes	Yes	MAGUDE	MAPUTO PROVINCIA	Maputo provincia	1	0	3	3	Type I/Urban HC	1	Rural HC type I	Rural HC type I	Ariel	Ariel	1	1	Yes	Yes	ASG before period	No	0	Yes	Option B-Plus before period	0	0	Yes	ART at MCH dept during period	1	1	Yes	Yes		Yes	EPTS database before period	0		3230	More than 2000	No	24	16-25	16-25	15-24	30 years or less	No	No	0
Hospital de Dia de Magude	100306	Yes	Yes	MAGUDE	MAPUTO PROVINCIA	Maputo provincia	1	0	3	3	Type I/Urban HC	1	Rural HC type I	Rural HC type I	Ariel	Ariel	1	1	Yes	Yes	ASG before period	No	0	Yes	Option B-Plus before period	0	0	Yes	ART at MCH dept during period	1	1	Yes	Yes		Yes	EPTS database before period	0		3230	More than 2000	No	39	36-45	36-45	35-44	More than 30 years old	No	No	36-45
Hospital de Dia de Magude	100306	Yes	Yes	MAGUDE	MAPUTO PROVINCIA	Maputo provincia	1	0	3	3	Type I/Urban HC	1	Rural HC type I	Rural HC type I	Ariel	Ariel	1	1	Yes	Yes	ASG before period	No	0	Yes	Option B-Plus before period	0	0	Yes	ART at MCH dept during period	1	1	Yes	Yes		Yes	EPTS database before period	0		3230	More than 2000	No	34	26-35	26-35	25-34	More than 30 years old	No	No	26-35
Hospital de Dia de Magude	100306	Yes	Yes	MAGUDE	MAPUTO PROVINCIA	Maputo provincia	1	0	3	3	Type I/Urban HC	1	Rural HC type I	Rural HC type I	Ariel	Ariel	1	1	Yes	Yes	ASG before period	No	0	Yes	Option B-Plus before period	0	0	Yes	ART at MCH dept during period	1	1	Yes	Yes		Yes	EPTS database before period	0		3230	More than 2000	No	56	>45	>45	>=45	More than 30 years old	No	Yes	>45
Hospital de Dia de Magude	100306	Yes	Yes	MAGUDE	MAPUTO PROVINCIA	Maputo provincia	1	0	3	3	Type I/Urban HC	1	Rural HC type I	Rural HC type I	Ariel	Ariel	1	1	Yes	Yes	ASG before period	No	0	Yes	Option B-Plus before period	0	0	Yes	ART at MCH dept during period	1	1	Yes	Yes		Yes	EPTS database before period	0		3230	More than 2000	No	40	36-45	36-45	35-44	More than 30 years old	No	No	36-45
Hospital de Dia de Magude	100306	Yes	Yes	MAGUDE	MAPUTO PROVINCIA	Maputo provincia	1	0	3	3	Type I/Urban HC	1	Rural HC type I	Rural HC type I	Ariel	Ariel	1	1	Yes	Yes	ASG before period	No	0	Yes	Option B-Plus before period	0	0	Yes	ART at MCH dept during period	1	1	Yes	Yes		Yes	EPTS database before period	0		3230	More than 2000	No	44	36-45	36-45	35-44	More than 30 years old	No	No	36-45
Hospital de Dia de Magude	100306	Yes	Yes	MAGUDE	MAPUTO PROVINCIA	Maputo provincia	1	0	3	3	Type I/Urban HC	1	Rural HC type I	Rural HC type I	Ariel	Ariel	1	1	Yes	Yes	ASG before period	No	0	Yes	Option B-Plus before period	0	0	Yes	ART at MCH dept during period	1	1	Yes	Yes		Yes	EPTS database before period	0		3230	More than 2000	No	27	26-35	26-35	25-34	30 years or less	No	No	26-35
Hospital de Dia de Magude	100306	Yes	Yes	MAGUDE	MAPUTO PROVINCIA	Maputo provincia	1	0	3	3	Type I/Urban HC	1	Rural HC type I	Rural HC type I	Ariel	Ariel	1	1	Yes	Yes	ASG before period	No	0	Yes	Option B-Plus before period	0	0	Yes	ART at MCH dept during period	1	1	Yes	Yes		Yes	EPTS database before period	0		3230	More than 2000	No	36	36-45	36-45	35-44	More than 30 years old	No	No	36-45
Hospital de Dia de Magude	100306	Yes	Yes	MAGUDE	MAPUTO PROVINCIA	Maputo provincia	1	0	3	3	Type I/Urban HC	1	Rural HC type I	Rural HC type I	Ariel	Ariel	1	1	Yes	Yes	ASG before period	No	0	Yes	Option B-Plus before period	0	0	Yes	ART at MCH dept during period	1	1	Yes	Yes		Yes	EPTS database before period	0		3230	More than 2000	No	61	>45	>45	>=45	More than 30 years old	No	Yes	>45
Hospital de Dia de Magude	100306	Yes	Yes	MAGUDE	MAPUTO PROVINCIA	Maputo provincia	1	0	3	3	Type I/Urban HC	1	Rural HC type I	Rural HC type I	Ariel	Ariel	1	1	Yes	Yes	ASG before period	No	0	Yes	Option B-Plus before period	0	0	Yes	ART at MCH dept during period	1	1	Yes	Yes		Yes	EPTS database before period	0		3230	More than 2000	No	39	36-45	36-45	35-44	More than 30 years old	No	No	36-45
Hospital de Dia de Magude	100306	Yes	Yes	MAGUDE	MAPUTO PROVINCIA	Maputo provincia	1	0	3	3	Type I/Urban HC	1	Rural HC type I	Rural HC type I	Ariel	Ariel	1	1	Yes	Yes	ASG before period	No	0	Yes	Option B-Plus before period	0	0	Yes	ART at MCH dept during period	1	1	Yes	Yes		Yes	EPTS database before period	0		3230	More than 2000	No	17	16-25	16-25	15-24	30 years or less	No	No	0
Hospital de Dia de Magude	100306	Yes	Yes	MAGUDE	MAPUTO PROVINCIA	Maputo provincia	1	0	3	3	Type I/Urban HC	1	Rural HC type I	Rural HC type I	Ariel	Ariel	1	1	Yes	Yes	ASG before period	No	0	Yes	Option B-Plus before period	0	0	Yes	ART at MCH dept during period	1	1	Yes	Yes		Yes	EPTS database before period	0		3230	More than 2000	No	25	16-25	16-25	25-34	30 years or less	No	No	0
Hospital de Dia de Magude	100306	Yes	Yes	MAGUDE	MAPUTO PROVINCIA	Maputo provincia	1	0	3	3	Type I/Urban HC	1	Rural HC type I	Rural HC type I	Ariel	Ariel	1	1	Yes	Yes	ASG before period	No	0	Yes	Option B-Plus before period	0	0	Yes	ART at MCH dept during period	1	1	Yes	Yes		Yes	EPTS database before period	0		3230	More than 2000	No	1	<=15	<=5	<15	30 years or less	Yes	No	<=5
Hospital de Dia de Magude	100306	Yes	Yes	MAGUDE	MAPUTO PROVINCIA	Maputo provincia	1	0	3	3	Type I/Urban HC	1	Rural HC type I	Rural HC type I	Ariel	Ariel	1	1	Yes	Yes	ASG before period	No	0	Yes	Option B-Plus before period	0	0	Yes	ART at MCH dept during period	1	1	Yes	Yes		Yes	EPTS database before period	0		3230	More than 2000	No	36	36-45	36-45	35-44	More than 30 years old	No	No	36-45
Hospital de Dia de Magude	100306	Yes	Yes	MAGUDE	MAPUTO PROVINCIA	Maputo provincia	1	0	3	3	Type I/Urban HC	1	Rural HC type I	Rural HC type I	Ariel	Ariel	1	1	Yes	Yes	ASG before period	No	0	Yes	Option B-Plus before period	0	0	Yes	ART at MCH dept during period	1	1	Yes	Yes		Yes	EPTS database before period	0		3230	More than 2000	No	23	16-25	16-25	15-24	30 years or less	No	No	0
Hospital de Dia de Magude	100306	Yes	Yes	MAGUDE	MAPUTO PROVINCIA	Maputo provincia	1	0	3	3	Type I/Urban HC	1	Rural HC type I	Rural HC type I	Ariel	Ariel	1	1	Yes	Yes	ASG before period	No	0	Yes	Option B-Plus before period	0	0	Yes	ART at MCH dept during period	1	1	Yes	Yes		Yes	EPTS database before period	0		3230	More than 2000	No	23	16-25	16-25	15-24	30 years or less	No	No	0
Hospital de Dia de Magude	100306	Yes	Yes	MAGUDE	MAPUTO PROVINCIA	Maputo provincia	1	0	3	3	Type I/Urban HC	1	Rural HC type I	Rural HC type I	Ariel	Ariel	1	1	Yes	Yes	ASG before period	No	0	Yes	Option B-Plus before period	0	0	Yes	ART at MCH dept during period	1	1	Yes	Yes		Yes	EPTS database before period	0		3230	More than 2000	No	1	<=15	<=5	<15	30 years or less	Yes	No	<=5
Hospital de Dia de Magude	100306	Yes	Yes	MAGUDE	MAPUTO PROVINCIA	Maputo provincia	1	0	3	3	Type I/Urban HC	1	Rural HC type I	Rural HC type I	Ariel	Ariel	1	1	Yes	Yes	ASG before period	No	0	Yes	Option B-Plus before period	0	0	Yes	ART at MCH dept during period	1	1	Yes	Yes		Yes	EPTS database before period	0		3230	More than 2000	No	38	36-45	36-45	35-44	More than 30 years old	No	No	36-45
Hospital de Dia de Magude	100306	Yes	Yes	MAGUDE	MAPUTO PROVINCIA	Maputo provincia	1	0	3	3	Type I/Urban HC	1	Rural HC type I	Rural HC type I	Ariel	Ariel	1	1	Yes	Yes	ASG before period	No	0	Yes	Option B-Plus before period	0	0	Yes	ART at MCH dept during period	1	1	Yes	Yes		Yes	EPTS database before period	0		3230	More than 2000	No	26	26-35	26-35	25-34	30 years or less	No	No	26-35
Hospital de Dia de Magude	100306	Yes	Yes	MAGUDE	MAPUTO PROVINCIA	Maputo provincia	1	0	3	3	Type I/Urban HC	1	Rural HC type I	Rural HC type I	Ariel	Ariel	1	1	Yes	Yes	ASG before period	No	0	Yes	Option B-Plus before period	0	0	Yes	ART at MCH dept during period	1	1	Yes	Yes		Yes	EPTS database before period	0		3230	More than 2000	No	23	16-25	16-25	15-24	30 years or less	No	No	0
Hospital de Dia de Magude	100306	Yes	Yes	MAGUDE	MAPUTO PROVINCIA	Maputo provincia	1	0	3	3	Type I/Urban HC	1	Rural HC type I	Rural HC type I	Ariel	Ariel	1	1	Yes	Yes	ASG before period	No	0	Yes	Option B-Plus before period	0	0	Yes	ART at MCH dept during period	1	1	Yes	Yes		Yes	EPTS database before period	0		3230	More than 2000	No	35	26-35	26-35	35-44	More than 30 years old	No	No	26-35
Hospital de Dia de Magude	100306	Yes	Yes	MAGUDE	MAPUTO PROVINCIA	Maputo provincia	1	0	3	3	Type I/Urban HC	1	Rural HC type I	Rural HC type I	Ariel	Ariel	1	1	Yes	Yes	ASG before period	No	0	Yes	Option B-Plus before period	0	0	Yes	ART at MCH dept during period	1	1	Yes	Yes		Yes	EPTS database before period	0		3230	More than 2000	No	48	>45	>45	>=45	More than 30 years old	No	Yes	>45
Hospital de Dia de Magude	100306	Yes	Yes	MAGUDE	MAPUTO PROVINCIA	Maputo provincia	1	0	3	3	Type I/Urban HC	1	Rural HC type I	Rural HC type I	Ariel	Ariel	1	1	Yes	Yes	ASG before period	No	0	Yes	Option B-Plus before period	0	0	Yes	ART at MCH dept during period	1	1	Yes	Yes		Yes	EPTS database before period	0		3230	More than 2000	No	22	16-25	16-25	15-24	30 years or less	No	No	0
Hospital de Dia de Magude	100306	Yes	Yes	MAGUDE	MAPUTO PROVINCIA	Maputo provincia	1	0	3	3	Type I/Urban HC	1	Rural HC type I	Rural HC type I	Ariel	Ariel	1	1	Yes	Yes	ASG before period	No	0	Yes	Option B-Plus before period	0	0	Yes	ART at MCH dept during period	1	1	Yes	Yes		Yes	EPTS database before period	0		3230	More than 2000	No	33	26-35	26-35	25-34	More than 30 years old	No	No	26-35
Hospital de Dia de Magude	100306	Yes	Yes	MAGUDE	MAPUTO PROVINCIA	Maputo provincia	1	0	3	3	Type I/Urban HC	1	Rural HC type I	Rural HC type I	Ariel	Ariel	1	1	Yes	Yes	ASG before period	No	0	Yes	Option B-Plus before period	0	0	Yes	ART at MCH dept during period	1	1	Yes	Yes		Yes	EPTS database before period	0		3230	More than 2000	No	58	>45	>45	>=45	More than 30 years old	No	Yes	>45
Hospital de Dia de Magude	100306	Yes	Yes	MAGUDE	MAPUTO PROVINCIA	Maputo provincia	1	0	3	3	Type I/Urban HC	1	Rural HC type I	Rural HC type I	Ariel	Ariel	1	1	Yes	Yes	ASG before period	No	0	Yes	Option B-Plus before period	0	0	Yes	ART at MCH dept during period	1	1	Yes	Yes		Yes	EPTS database before period	0		3230	More than 2000	No	45	36-45	36-45	>=45	More than 30 years old	No	No	36-45
Hospital de Dia de Magude	100306	Yes	Yes	MAGUDE	MAPUTO PROVINCIA	Maputo provincia	1	0	3	3	Type I/Urban HC	1	Rural HC type I	Rural HC type I	Ariel	Ariel	1	1	Yes	Yes	ASG before period	No	0	Yes	Option B-Plus before period	0	0	Yes	ART at MCH dept during period	1	1	Yes	Yes		Yes	EPTS database before period	0		3230	More than 2000	No	58	>45	>45	>=45	More than 30 years old	No	Yes	>45
Hospital de Dia de Magude	100306	Yes	Yes	MAGUDE	MAPUTO PROVINCIA	Maputo provincia	1	0	3	3	Type I/Urban HC	1	Rural HC type I	Rural HC type I	Ariel	Ariel	1	1	Yes	Yes	ASG before period	No	0	Yes	Option B-Plus before period	0	0	Yes	ART at MCH dept during period	1	1	Yes	Yes		Yes	EPTS database before period	0		3230	More than 2000	No	24	16-25	16-25	15-24	30 years or less	No	No	0
Hospital de Dia de Magude	100306	Yes	Yes	MAGUDE	MAPUTO PROVINCIA	Maputo provincia	1	0	3	3	Type I/Urban HC	1	Rural HC type I	Rural HC type I	Ariel	Ariel	1	1	Yes	Yes	ASG before period	No	0	Yes	Option B-Plus before period	0	0	Yes	ART at MCH dept during period	1	1	Yes	Yes		Yes	EPTS database before period	0		3230	More than 2000	No	38	36-45	36-45	35-44	More than 30 years old	No	No	36-45
Hospital de Dia de Magude	100306	Yes	Yes	MAGUDE	MAPUTO PROVINCIA	Maputo provincia	1	0	3	3	Type I/Urban HC	1	Rural HC type I	Rural HC type I	Ariel	Ariel	1	1	Yes	Yes	ASG before period	No	0	Yes	Option B-Plus before period	0	0	Yes	ART at MCH dept during period	1	1	Yes	Yes		Yes	EPTS database before period	0		3230	More than 2000	No	36	36-45	36-45	35-44	More than 30 years old	No	No	36-45
Hospital de Dia de Magude	100306	Yes	Yes	MAGUDE	MAPUTO PROVINCIA	Maputo provincia	1	0	3	3	Type I/Urban HC	1	Rural HC type I	Rural HC type I	Ariel	Ariel	1	1	Yes	Yes	ASG before period	No	0	Yes	Option B-Plus before period	0	0	Yes	ART at MCH dept during period	1	1	Yes	Yes		Yes	EPTS database before period	0		3230	More than 2000	No	40	36-45	36-45	35-44	More than 30 years old	No	No	36-45
Hospital de Dia de Magude	100306	Yes	Yes	MAGUDE	MAPUTO PROVINCIA	Maputo provincia	1	0	3	3	Type I/Urban HC	1	Rural HC type I	Rural HC type I	Ariel	Ariel	1	1	Yes	Yes	ASG before period	No	0	Yes	Option B-Plus before period	0	0	Yes	ART at MCH dept during period	1	1	Yes	Yes		Yes	EPTS database before period	0		3230	More than 2000	No	33	26-35	26-35	25-34	More than 30 years old	No	No	26-35
Hospital de Dia de Magude	100306	Yes	Yes	MAGUDE	MAPUTO PROVINCIA	Maputo provincia	1	0	3	3	Type I/Urban HC	1	Rural HC type I	Rural HC type I	Ariel	Ariel	1	1	Yes	Yes	ASG before period	No	0	Yes	Option B-Plus before period	0	0	Yes	ART at MCH dept during period	1	1	Yes	Yes		Yes	EPTS database before period	0		3230	More than 2000	No	20	16-25	16-25	15-24	30 years or less	No	No	0
Hospital de Dia de Magude	100306	Yes	Yes	MAGUDE	MAPUTO PROVINCIA	Maputo provincia	1	0	3	3	Type I/Urban HC	1	Rural HC type I	Rural HC type I	Ariel	Ariel	1	1	Yes	Yes	ASG before period	No	0	Yes	Option B-Plus before period	0	0	Yes	ART at MCH dept during period	1	1	Yes	Yes		Yes	EPTS database before period	0		3230	More than 2000	No	29	26-35	26-35	25-34	30 years or less	No	No	26-35
Hospital de Dia de Magude	100306	Yes	Yes	MAGUDE	MAPUTO PROVINCIA	Maputo provincia	1	0	3	3	Type I/Urban HC	1	Rural HC type I	Rural HC type I	Ariel	Ariel	1	1	Yes	Yes	ASG before period	No	0	Yes	Option B-Plus before period	0	0	Yes	ART at MCH dept during period	1	1	Yes	Yes		Yes	EPTS database before period	0		3230	More than 2000	No	10	<=15	6-15	<15	30 years or less	No	No	6-15
Hospital de Dia de Magude	100306	Yes	Yes	MAGUDE	MAPUTO PROVINCIA	Maputo provincia	1	0	3	3	Type I/Urban HC	1	Rural HC type I	Rural HC type I	Ariel	Ariel	1	1	Yes	Yes	ASG before period	No	0	Yes	Option B-Plus before period	0	0	Yes	ART at MCH dept during period	1	1	Yes	Yes		Yes	EPTS database before period	0		3230	More than 2000	No	22	16-25	16-25	15-24	30 years or less	No	No	0
Hospital de Dia de Magude	100306	Yes	Yes	MAGUDE	MAPUTO PROVINCIA	Maputo provincia	1	0	3	3	Type I/Urban HC	1	Rural HC type I	Rural HC type I	Ariel	Ariel	1	1	Yes	Yes	ASG before period	No	0	Yes	Option B-Plus before period	0	0	Yes	ART at MCH dept during period	1	1	Yes	Yes		Yes	EPTS database before period	0		3230	More than 2000	No	53	>45	>45	>=45	More than 30 years old	No	Yes	>45
Hospital de Dia de Magude	100306	Yes	Yes	MAGUDE	MAPUTO PROVINCIA	Maputo provincia	1	0	3	3	Type I/Urban HC	1	Rural HC type I	Rural HC type I	Ariel	Ariel	1	1	Yes	Yes	ASG before period	No	0	Yes	Option B-Plus before period	0	0	Yes	ART at MCH dept during period	1	1	Yes	Yes		Yes	EPTS database before period	0		3230	More than 2000	No	47	>45	>45	>=45	More than 30 years old	No	Yes	>45
Hospital de Dia de Magude	100306	Yes	Yes	MAGUDE	MAPUTO PROVINCIA	Maputo provincia	1	0	3	3	Type I/Urban HC	1	Rural HC type I	Rural HC type I	Ariel	Ariel	1	1	Yes	Yes	ASG before period	No	0	Yes	Option B-Plus before period	0	0	Yes	ART at MCH dept during period	1	1	Yes	Yes		Yes	EPTS database before period	0		3230	More than 2000	No	29	26-35	26-35	25-34	30 years or less	No	No	26-35
Hospital de Dia de Magude	100306	Yes	Yes	MAGUDE	MAPUTO PROVINCIA	Maputo provincia	1	0	3	3	Type I/Urban HC	1	Rural HC type I	Rural HC type I	Ariel	Ariel	1	1	Yes	Yes	ASG before period	No	0	Yes	Option B-Plus before period	0	0	Yes	ART at MCH dept during period	1	1	Yes	Yes		Yes	EPTS database before period	0		3230	More than 2000	No	56	>45	>45	>=45	More than 30 years old	No	Yes	>45
Hospital de Dia de Magude	100306	Yes	Yes	MAGUDE	MAPUTO PROVINCIA	Maputo provincia	1	0	3	3	Type I/Urban HC	1	Rural HC type I	Rural HC type I	Ariel	Ariel	1	1	Yes	Yes	ASG before period	No	0	Yes	Option B-Plus before period	0	0	Yes	ART at MCH dept during period	1	1	Yes	Yes		Yes	EPTS database before period	0		3230	More than 2000	No	42	36-45	36-45	35-44	More than 30 years old	No	No	36-45
Hospital de Dia de Magude	100306	Yes	Yes	MAGUDE	MAPUTO PROVINCIA	Maputo provincia	1	0	3	3	Type I/Urban HC	1	Rural HC type I	Rural HC type I	Ariel	Ariel	1	1	Yes	Yes	ASG before period	No	0	Yes	Option B-Plus before period	0	0	Yes	ART at MCH dept during period	1	1	Yes	Yes		Yes	EPTS database before period	0		3230	More than 2000	No	24	16-25	16-25	15-24	30 years or less	No	No	0
Hospital de Dia de Magude	100306	Yes	Yes	MAGUDE	MAPUTO PROVINCIA	Maputo provincia	1	0	3	3	Type I/Urban HC	1	Rural HC type I	Rural HC type I	Ariel	Ariel	1	1	Yes	Yes	ASG before period	No	0	Yes	Option B-Plus before period	0	0	Yes	ART at MCH dept during period	1	1	Yes	Yes		Yes	EPTS database before period	0		3230	More than 2000	No	21	16-25	16-25	15-24	30 years or less	No	No	0
Hospital de Dia de Magude	100306	Yes	Yes	MAGUDE	MAPUTO PROVINCIA	Maputo provincia	1	0	3	3	Type I/Urban HC	1	Rural HC type I	Rural HC type I	Ariel	Ariel	1	1	Yes	Yes	ASG before period	No	0	Yes	Option B-Plus before period	0	0	Yes	ART at MCH dept during period	1	1	Yes	Yes		Yes	EPTS database before period	0		3230	More than 2000	No	28	26-35	26-35	25-34	30 years or less	No	No	26-35
Hospital de Dia de Magude	100306	Yes	Yes	MAGUDE	MAPUTO PROVINCIA	Maputo provincia	1	0	3	3	Type I/Urban HC	1	Rural HC type I	Rural HC type I	Ariel	Ariel	1	1	Yes	Yes	ASG before period	No	0	Yes	Option B-Plus before period	0	0	Yes	ART at MCH dept during period	1	1	Yes	Yes		Yes	EPTS database before period	0		3230	More than 2000	No	29	26-35	26-35	25-34	30 years or less	No	No	26-35
Hospital de Dia de Magude	100306	Yes	Yes	MAGUDE	MAPUTO PROVINCIA	Maputo provincia	1	0	3	3	Type I/Urban HC	1	Rural HC type I	Rural HC type I	Ariel	Ariel	1	1	Yes	Yes	ASG before period	No	0	Yes	Option B-Plus before period	0	0	Yes	ART at MCH dept during period	1	1	Yes	Yes		Yes	EPTS database before period	0		3230	More than 2000	No	33	26-35	26-35	25-34	More than 30 years old	No	No	26-35
Hospital de Dia de Magude	100306	Yes	Yes	MAGUDE	MAPUTO PROVINCIA	Maputo provincia	1	0	3	3	Type I/Urban HC	1	Rural HC type I	Rural HC type I	Ariel	Ariel	1	1	Yes	Yes	ASG before period	No	0	Yes	Option B-Plus before period	0	0	Yes	ART at MCH dept during period	1	1	Yes	Yes		Yes	EPTS database before period	0		3230	More than 2000	No	31	26-35	26-35	25-34	More than 30 years old	No	No	26-35
Hospital de Dia de Magude	100306	Yes	Yes	MAGUDE	MAPUTO PROVINCIA	Maputo provincia	1	0	3	3	Type I/Urban HC	1	Rural HC type I	Rural HC type I	Ariel	Ariel	1	1	Yes	Yes	ASG before period	No	0	Yes	Option B-Plus before period	0	0	Yes	ART at MCH dept during period	1	1	Yes	Yes		Yes	EPTS database before period	0		3230	More than 2000	No	37	36-45	36-45	35-44	More than 30 years old	No	No	36-45
Hospital de Dia de Magude	100306	Yes	Yes	MAGUDE	MAPUTO PROVINCIA	Maputo provincia	1	0	3	3	Type I/Urban HC	1	Rural HC type I	Rural HC type I	Ariel	Ariel	1	1	Yes	Yes	ASG before period	No	0	Yes	Option B-Plus before period	0	0	Yes	ART at MCH dept during period	1	1	Yes	Yes		Yes	EPTS database before period	0		3230	More than 2000	No	29	26-35	26-35	25-34	30 years or less	No	No	26-35
Hospital de Dia de Magude	100306	Yes	Yes	MAGUDE	MAPUTO PROVINCIA	Maputo provincia	1	0	3	3	Type I/Urban HC	1	Rural HC type I	Rural HC type I	Ariel	Ariel	1	1	Yes	Yes	ASG before period	No	0	Yes	Option B-Plus before period	0	0	Yes	ART at MCH dept during period	1	1	Yes	Yes		Yes	EPTS database before period	0		3230	More than 2000	No	29	26-35	26-35	25-34	30 years or less	No	No	26-35
Hospital de Dia de Magude	100306	Yes	Yes	MAGUDE	MAPUTO PROVINCIA	Maputo provincia	1	0	3	3	Type I/Urban HC	1	Rural HC type I	Rural HC type I	Ariel	Ariel	1	1	Yes	Yes	ASG before period	No	0	Yes	Option B-Plus before period	0	0	Yes	ART at MCH dept during period	1	1	Yes	Yes		Yes	EPTS database before period	0		3230	More than 2000	No	22	16-25	16-25	15-24	30 years or less	No	No	0
Hospital de Dia de Magude	100306	Yes	Yes	MAGUDE	MAPUTO PROVINCIA	Maputo provincia	1	0	3	3	Type I/Urban HC	1	Rural HC type I	Rural HC type I	Ariel	Ariel	1	1	Yes	Yes	ASG before period	No	0	Yes	Option B-Plus before period	0	0	Yes	ART at MCH dept during period	1	1	Yes	Yes		Yes	EPTS database before period	0		3230	More than 2000	No	33	26-35	26-35	25-34	More than 30 years old	No	No	26-35
Hospital de Dia de Magude	100306	Yes	Yes	MAGUDE	MAPUTO PROVINCIA	Maputo provincia	1	0	3	3	Type I/Urban HC	1	Rural HC type I	Rural HC type I	Ariel	Ariel	1	1	Yes	Yes	ASG before period	No	0	Yes	Option B-Plus before period	0	0	Yes	ART at MCH dept during period	1	1	Yes	Yes		Yes	EPTS database before period	0		3230	More than 2000	No	35	26-35	26-35	35-44	More than 30 years old	No	No	26-35
Hospital de Dia de Magude	100306	Yes	Yes	MAGUDE	MAPUTO PROVINCIA	Maputo provincia	1	0	3	3	Type I/Urban HC	1	Rural HC type I	Rural HC type I	Ariel	Ariel	1	1	Yes	Yes	ASG before period	No	0	Yes	Option B-Plus before period	0	0	Yes	ART at MCH dept during period	1	1	Yes	Yes		Yes	EPTS database before period	0		3230	More than 2000	No	2	<=15	<=5	<15	30 years or less	Yes	No	<=5
Hospital de Dia de Magude	100306	Yes	Yes	MAGUDE	MAPUTO PROVINCIA	Maputo provincia	1	0	3	3	Type I/Urban HC	1	Rural HC type I	Rural HC type I	Ariel	Ariel	1	1	Yes	Yes	ASG before period	No	0	Yes	Option B-Plus before period	0	0	Yes	ART at MCH dept during period	1	1	Yes	Yes		Yes	EPTS database before period	0		3230	More than 2000	No	2	<=15	<=5	<15	30 years or less	Yes	No	<=5
Hospital de Dia de Magude	100306	Yes	Yes	MAGUDE	MAPUTO PROVINCIA	Maputo provincia	1	0	3	3	Type I/Urban HC	1	Rural HC type I	Rural HC type I	Ariel	Ariel	1	1	Yes	Yes	ASG before period	No	0	Yes	Option B-Plus before period	0	0	Yes	ART at MCH dept during period	1	1	Yes	Yes		Yes	EPTS database before period	0		3230	More than 2000	No	3	<=15	<=5	<15	30 years or less	Yes	No	<=5
Hospital de Dia de Magude	100306	Yes	Yes	MAGUDE	MAPUTO PROVINCIA	Maputo provincia	1	0	3	3	Type I/Urban HC	1	Rural HC type I	Rural HC type I	Ariel	Ariel	1	1	Yes	Yes	ASG before period	No	0	Yes	Option B-Plus before period	0	0	Yes	ART at MCH dept during period	1	1	Yes	Yes		Yes	EPTS database before period	0		3230	More than 2000	No	49	>45	>45	>=45	More than 30 years old	No	Yes	>45
Hospital de Dia de Magude	100306	Yes	Yes	MAGUDE	MAPUTO PROVINCIA	Maputo provincia	1	0	3	3	Type I/Urban HC	1	Rural HC type I	Rural HC type I	Ariel	Ariel	1	1	Yes	Yes	ASG before period	No	0	Yes	Option B-Plus before period	0	0	Yes	ART at MCH dept during period	1	1	Yes	Yes		Yes	EPTS database before period	0		3230	More than 2000	No	22	16-25	16-25	15-24	30 years or less	No	No	0
Hospital de Dia de Magude	100306	Yes	Yes	MAGUDE	MAPUTO PROVINCIA	Maputo provincia	1	0	3	3	Type I/Urban HC	1	Rural HC type I	Rural HC type I	Ariel	Ariel	1	1	Yes	Yes	ASG before period	No	0	Yes	Option B-Plus before period	0	0	Yes	ART at MCH dept during period	1	1	Yes	Yes		Yes	EPTS database before period	0		3230	More than 2000	No	35	26-35	26-35	35-44	More than 30 years old	No	No	26-35
Hospital de Dia de Magude	100306	Yes	Yes	MAGUDE	MAPUTO PROVINCIA	Maputo provincia	1	0	3	3	Type I/Urban HC	1	Rural HC type I	Rural HC type I	Ariel	Ariel	1	1	Yes	Yes	ASG before period	No	0	Yes	Option B-Plus before period	0	0	Yes	ART at MCH dept during period	1	1	Yes	Yes		Yes	EPTS database before period	0		3230	More than 2000	No	38	36-45	36-45	35-44	More than 30 years old	No	No	36-45
Hospital de Dia de Magude	100306	Yes	Yes	MAGUDE	MAPUTO PROVINCIA	Maputo provincia	1	0	3	3	Type I/Urban HC	1	Rural HC type I	Rural HC type I	Ariel	Ariel	1	1	Yes	Yes	ASG before period	No	0	Yes	Option B-Plus before period	0	0	Yes	ART at MCH dept during period	1	1	Yes	Yes		Yes	EPTS database before period	0		3230	More than 2000	No	34	26-35	26-35	25-34	More than 30 years old	No	No	26-35
Hospital de Dia de Magude	100306	Yes	Yes	MAGUDE	MAPUTO PROVINCIA	Maputo provincia	1	0	3	3	Type I/Urban HC	1	Rural HC type I	Rural HC type I	Ariel	Ariel	1	1	Yes	Yes	ASG before period	No	0	Yes	Option B-Plus before period	0	0	Yes	ART at MCH dept during period	1	1	Yes	Yes		Yes	EPTS database before period	0		3230	More than 2000	No	22	16-25	16-25	15-24	30 years or less	No	No	0
Hospital de Dia de Magude	100306	Yes	Yes	MAGUDE	MAPUTO PROVINCIA	Maputo provincia	1	0	3	3	Type I/Urban HC	1	Rural HC type I	Rural HC type I	Ariel	Ariel	1	1	Yes	Yes	ASG before period	No	0	Yes	Option B-Plus before period	0	0	Yes	ART at MCH dept during period	1	1	Yes	Yes		Yes	EPTS database before period	0		3230	More than 2000	No	4	<=15	<=5	<15	30 years or less	Yes	No	<=5
Hospital de Dia de Magude	100306	Yes	Yes	MAGUDE	MAPUTO PROVINCIA	Maputo provincia	1	0	3	3	Type I/Urban HC	1	Rural HC type I	Rural HC type I	Ariel	Ariel	1	1	Yes	Yes	ASG before period	No	0	Yes	Option B-Plus before period	0	0	Yes	ART at MCH dept during period	1	1	Yes	Yes		Yes	EPTS database before period	0		3230	More than 2000	No	4	<=15	<=5	<15	30 years or less	Yes	No	<=5
Hospital de Dia de Magude	100306	Yes	Yes	MAGUDE	MAPUTO PROVINCIA	Maputo provincia	1	0	3	3	Type I/Urban HC	1	Rural HC type I	Rural HC type I	Ariel	Ariel	1	1	Yes	Yes	ASG before period	No	0	Yes	Option B-Plus before period	0	0	Yes	ART at MCH dept during period	1	1	Yes	Yes		Yes	EPTS database before period	0		3230	More than 2000	No	24	16-25	16-25	15-24	30 years or less	No	No	0
Hospital de Dia de Magude	100306	Yes	Yes	MAGUDE	MAPUTO PROVINCIA	Maputo provincia	1	0	3	3	Type I/Urban HC	1	Rural HC type I	Rural HC type I	Ariel	Ariel	1	1	Yes	Yes	ASG before period	No	0	Yes	Option B-Plus before period	0	0	Yes	ART at MCH dept during period	1	1	Yes	Yes		Yes	EPTS database before period	0		3230	More than 2000	No	25	16-25	16-25	25-34	30 years or less	No	No	0
Hospital de Dia de Magude	100306	Yes	Yes	MAGUDE	MAPUTO PROVINCIA	Maputo provincia	1	0	3	3	Type I/Urban HC	1	Rural HC type I	Rural HC type I	Ariel	Ariel	1	1	Yes	Yes	ASG before period	No	0	Yes	Option B-Plus before period	0	0	Yes	ART at MCH dept during period	1	1	Yes	Yes		Yes	EPTS database before period	0		3230	More than 2000	No	23	16-25	16-25	15-24	30 years or less	No	No	0
Hospital de Dia de Magude	100306	Yes	Yes	MAGUDE	MAPUTO PROVINCIA	Maputo provincia	1	0	3	3	Type I/Urban HC	1	Rural HC type I	Rural HC type I	Ariel	Ariel	1	1	Yes	Yes	ASG before period	No	0	Yes	Option B-Plus before period	0	0	Yes	ART at MCH dept during period	1	1	Yes	Yes		Yes	EPTS database before period	0		3230	More than 2000	No	42	36-45	36-45	35-44	More than 30 years old	No	No	36-45
Hospital de Dia de Magude	100306	Yes	Yes	MAGUDE	MAPUTO PROVINCIA	Maputo provincia	1	0	3	3	Type I/Urban HC	1	Rural HC type I	Rural HC type I	Ariel	Ariel	1	1	Yes	Yes	ASG before period	No	0	Yes	Option B-Plus before period	0	0	Yes	ART at MCH dept during period	1	1	Yes	Yes		Yes	EPTS database before period	0		3230	More than 2000	No	34	26-35	26-35	25-34	More than 30 years old	No	No	26-35
Hospital de Dia de Magude	100306	Yes	Yes	MAGUDE	MAPUTO PROVINCIA	Maputo provincia	1	0	3	3	Type I/Urban HC	1	Rural HC type I	Rural HC type I	Ariel	Ariel	1	1	Yes	Yes	ASG before period	No	0	Yes	Option B-Plus before period	0	0	Yes	ART at MCH dept during period	1	1	Yes	Yes		Yes	EPTS database before period	0		3230	More than 2000	No	26	26-35	26-35	25-34	30 years or less	No	No	26-35
Hospital de Dia de Magude	100306	Yes	Yes	MAGUDE	MAPUTO PROVINCIA	Maputo provincia	1	0	3	3	Type I/Urban HC	1	Rural HC type I	Rural HC type I	Ariel	Ariel	1	1	Yes	Yes	ASG before period	No	0	Yes	Option B-Plus before period	0	0	Yes	ART at MCH dept during period	1	1	Yes	Yes		Yes	EPTS database before period	0		3230	More than 2000	No	50	>45	>45	>=45	More than 30 years old	No	Yes	>45
Hospital de Dia de Magude	100306	Yes	Yes	MAGUDE	MAPUTO PROVINCIA	Maputo provincia	1	0	3	3	Type I/Urban HC	1	Rural HC type I	Rural HC type I	Ariel	Ariel	1	1	Yes	Yes	ASG before period	No	0	Yes	Option B-Plus before period	0	0	Yes	ART at MCH dept during period	1	1	Yes	Yes		Yes	EPTS database before period	0		3230	More than 2000	No	58	>45	>45	>=45	More than 30 years old	No	Yes	>45
Hospital de Dia de Magude	100306	Yes	Yes	MAGUDE	MAPUTO PROVINCIA	Maputo provincia	1	0	3	3	Type I/Urban HC	1	Rural HC type I	Rural HC type I	Ariel	Ariel	1	1	Yes	Yes	ASG before period	No	0	Yes	Option B-Plus before period	0	0	Yes	ART at MCH dept during period	1	1	Yes	Yes		Yes	EPTS database before period	0		3230	More than 2000	No	23	16-25	16-25	15-24	30 years or less	No	No	0
Hospital de Dia de Magude	100306	Yes	Yes	MAGUDE	MAPUTO PROVINCIA	Maputo provincia	1	0	3	3	Type I/Urban HC	1	Rural HC type I	Rural HC type I	Ariel	Ariel	1	1	Yes	Yes	ASG before period	No	0	Yes	Option B-Plus before period	0	0	Yes	ART at MCH dept during period	1	1	Yes	Yes		Yes	EPTS database before period	0		3230	More than 2000	No	29	26-35	26-35	25-34	30 years or less	No	No	26-35
Hospital de Dia de Magude	100306	Yes	Yes	MAGUDE	MAPUTO PROVINCIA	Maputo provincia	1	0	3	3	Type I/Urban HC	1	Rural HC type I	Rural HC type I	Ariel	Ariel	1	1	Yes	Yes	ASG before period	No	0	Yes	Option B-Plus before period	0	0	Yes	ART at MCH dept during period	1	1	Yes	Yes		Yes	EPTS database before period	0		3230	More than 2000	No	23	16-25	16-25	15-24	30 years or less	No	No	0
Hospital de Dia de Magude	100306	Yes	Yes	MAGUDE	MAPUTO PROVINCIA	Maputo provincia	1	0	3	3	Type I/Urban HC	1	Rural HC type I	Rural HC type I	Ariel	Ariel	1	1	Yes	Yes	ASG before period	No	0	Yes	Option B-Plus before period	0	0	Yes	ART at MCH dept during period	1	1	Yes	Yes		Yes	EPTS database before period	0		3230	More than 2000	No	34	26-35	26-35	25-34	More than 30 years old	No	No	26-35
Hospital de Dia de Magude	100306	Yes	Yes	MAGUDE	MAPUTO PROVINCIA	Maputo provincia	1	0	3	3	Type I/Urban HC	1	Rural HC type I	Rural HC type I	Ariel	Ariel	1	1	Yes	Yes	ASG before period	No	0	Yes	Option B-Plus before period	0	0	Yes	ART at MCH dept during period	1	1	Yes	Yes		Yes	EPTS database before period	0		3230	More than 2000	No	30	26-35	26-35	25-34	30 years or less	No	No	26-35
Hospital de Dia de Magude	100306	Yes	Yes	MAGUDE	MAPUTO PROVINCIA	Maputo provincia	1	0	3	3	Type I/Urban HC	1	Rural HC type I	Rural HC type I	Ariel	Ariel	1	1	Yes	Yes	ASG before period	No	0	Yes	Option B-Plus before period	0	0	Yes	ART at MCH dept during period	1	1	Yes	Yes		Yes	EPTS database before period	0		3230	More than 2000	No	37	36-45	36-45	35-44	More than 30 years old	No	No	36-45
Hospital de Dia de Magude	100306	Yes	Yes	MAGUDE	MAPUTO PROVINCIA	Maputo provincia	1	0	3	3	Type I/Urban HC	1	Rural HC type I	Rural HC type I	Ariel	Ariel	1	1	Yes	Yes	ASG before period	No	0	Yes	Option B-Plus before period	0	0	Yes	ART at MCH dept during period	1	1	Yes	Yes		Yes	EPTS database before period	0		3230	More than 2000	No	37	36-45	36-45	35-44	More than 30 years old	No	No	36-45
Hospital de Dia de Magude	100306	Yes	Yes	MAGUDE	MAPUTO PROVINCIA	Maputo provincia	1	0	3	3	Type I/Urban HC	1	Rural HC type I	Rural HC type I	Ariel	Ariel	1	1	Yes	Yes	ASG before period	No	0	Yes	Option B-Plus before period	0	0	Yes	ART at MCH dept during period	1	1	Yes	Yes		Yes	EPTS database before period	0		3230	More than 2000	No	44	36-45	36-45	35-44	More than 30 years old	No	No	36-45
Hospital de Dia de Magude	100306	Yes	Yes	MAGUDE	MAPUTO PROVINCIA	Maputo provincia	1	0	3	3	Type I/Urban HC	1	Rural HC type I	Rural HC type I	Ariel	Ariel	1	1	Yes	Yes	ASG before period	No	0	Yes	Option B-Plus before period	0	0	Yes	ART at MCH dept during period	1	1	Yes	Yes		Yes	EPTS database before period	0		3230	More than 2000	No	18	16-25	16-25	15-24	30 years or less	No	No	0
Hospital de Dia de Magude	100306	Yes	Yes	MAGUDE	MAPUTO PROVINCIA	Maputo provincia	1	0	3	3	Type I/Urban HC	1	Rural HC type I	Rural HC type I	Ariel	Ariel	1	1	Yes	Yes	ASG before period	No	0	Yes	Option B-Plus before period	0	0	Yes	ART at MCH dept during period	1	1	Yes	Yes		Yes	EPTS database before period	0		3230	More than 2000	No	43	36-45	36-45	35-44	More than 30 years old	No	No	36-45
Hospital de Dia de Magude	100306	Yes	Yes	MAGUDE	MAPUTO PROVINCIA	Maputo provincia	1	0	3	3	Type I/Urban HC	1	Rural HC type I	Rural HC type I	Ariel	Ariel	1	1	Yes	Yes	ASG before period	No	0	Yes	Option B-Plus before period	0	0	Yes	ART at MCH dept during period	1	1	Yes	Yes		Yes	EPTS database before period	0		3230	More than 2000	No	18	16-25	16-25	15-24	30 years or less	No	No	0
Hospital de Dia de Magude	100306	Yes	Yes	MAGUDE	MAPUTO PROVINCIA	Maputo provincia	1	0	3	3	Type I/Urban HC	1	Rural HC type I	Rural HC type I	Ariel	Ariel	1	1	Yes	Yes	ASG before period	No	0	Yes	Option B-Plus before period	0	0	Yes	ART at MCH dept during period	1	1	Yes	Yes		Yes	EPTS database before period	0		3230	More than 2000	No	29	26-35	26-35	25-34	30 years or less	No	No	26-35
Hospital de Dia de Magude	100306	Yes	Yes	MAGUDE	MAPUTO PROVINCIA	Maputo provincia	1	0	3	3	Type I/Urban HC	1	Rural HC type I	Rural HC type I	Ariel	Ariel	1	1	Yes	Yes	ASG before period	No	0	Yes	Option B-Plus before period	0	0	Yes	ART at MCH dept during period	1	1	Yes	Yes		Yes	EPTS database before period	0		3230	More than 2000	No	28	26-35	26-35	25-34	30 years or less	No	No	26-35
Hospital de Dia de Magude	100306	Yes	Yes	MAGUDE	MAPUTO PROVINCIA	Maputo provincia	1	0	3	3	Type I/Urban HC	1	Rural HC type I	Rural HC type I	Ariel	Ariel	1	1	Yes	Yes	ASG before period	No	0	Yes	Option B-Plus before period	0	0	Yes	ART at MCH dept during period	1	1	Yes	Yes		Yes	EPTS database before period	0		3230	More than 2000	No	31	26-35	26-35	25-34	More than 30 years old	No	No	26-35
Hospital de Dia de Magude	100306	Yes	Yes	MAGUDE	MAPUTO PROVINCIA	Maputo provincia	1	0	3	3	Type I/Urban HC	1	Rural HC type I	Rural HC type I	Ariel	Ariel	1	1	Yes	Yes	ASG before period	No	0	Yes	Option B-Plus before period	0	0	Yes	ART at MCH dept during period	1	1	Yes	Yes		Yes	EPTS database before period	0		3230	More than 2000	No	1	<=15	<=5	<15	30 years or less	Yes	No	<=5
Hospital de Dia de Magude	100306	Yes	Yes	MAGUDE	MAPUTO PROVINCIA	Maputo provincia	1	0	3	3	Type I/Urban HC	1	Rural HC type I	Rural HC type I	Ariel	Ariel	1	1	Yes	Yes	ASG before period	No	0	Yes	Option B-Plus before period	0	0	Yes	ART at MCH dept during period	1	1	Yes	Yes		Yes	EPTS database before period	0		3230	More than 2000	No	23	16-25	16-25	15-24	30 years or less	No	No	0
Hospital de Dia de Magude	100306	Yes	Yes	MAGUDE	MAPUTO PROVINCIA	Maputo provincia	1	0	3	3	Type I/Urban HC	1	Rural HC type I	Rural HC type I	Ariel	Ariel	1	1	Yes	Yes	ASG before period	No	0	Yes	Option B-Plus before period	0	0	Yes	ART at MCH dept during period	1	1	Yes	Yes		Yes	EPTS database before period	0		3230	More than 2000	No	2	<=15	<=5	<15	30 years or less	Yes	No	<=5
Hospital de Dia de Magude	100306	Yes	Yes	MAGUDE	MAPUTO PROVINCIA	Maputo provincia	1	0	3	3	Type I/Urban HC	1	Rural HC type I	Rural HC type I	Ariel	Ariel	1	1	Yes	Yes	ASG before period	No	0	Yes	Option B-Plus before period	0	0	Yes	ART at MCH dept during period	1	1	Yes	Yes		Yes	EPTS database before period	0		3230	More than 2000	No	29	26-35	26-35	25-34	30 years or less	No	No	26-35
Hospital de Dia de Magude	100306	Yes	Yes	MAGUDE	MAPUTO PROVINCIA	Maputo provincia	1	0	3	3	Type I/Urban HC	1	Rural HC type I	Rural HC type I	Ariel	Ariel	1	1	Yes	Yes	ASG before period	No	0	Yes	Option B-Plus before period	0	0	Yes	ART at MCH dept during period	1	1	Yes	Yes		Yes	EPTS database before period	0		3230	More than 2000	No	39	36-45	36-45	35-44	More than 30 years old	No	No	36-45
Hospital de Dia de Magude	100306	Yes	Yes	MAGUDE	MAPUTO PROVINCIA	Maputo provincia	1	0	3	3	Type I/Urban HC	1	Rural HC type I	Rural HC type I	Ariel	Ariel	1	1	Yes	Yes	ASG before period	No	0	Yes	Option B-Plus before period	0	0	Yes	ART at MCH dept during period	1	1	Yes	Yes		Yes	EPTS database before period	0		3230	More than 2000	No	49	>45	>45	>=45	More than 30 years old	No	Yes	>45
Hospital de Dia de Magude	100306	Yes	Yes	MAGUDE	MAPUTO PROVINCIA	Maputo provincia	1	0	3	3	Type I/Urban HC	1	Rural HC type I	Rural HC type I	Ariel	Ariel	1	1	Yes	Yes	ASG before period	No	0	Yes	Option B-Plus before period	0	0	Yes	ART at MCH dept during period	1	1	Yes	Yes		Yes	EPTS database before period	0		3230	More than 2000	No	1	<=15	<=5	<15	30 years or less	Yes	No	<=5
Hospital de Dia de Magude	100306	Yes	Yes	MAGUDE	MAPUTO PROVINCIA	Maputo provincia	1	0	3	3	Type I/Urban HC	1	Rural HC type I	Rural HC type I	Ariel	Ariel	1	1	Yes	Yes	ASG before period	No	0	Yes	Option B-Plus before period	0	0	Yes	ART at MCH dept during period	1	1	Yes	Yes		Yes	EPTS database before period	0		3230	More than 2000	No	19	16-25	16-25	15-24	30 years or less	No	No	0
Hospital de Dia de Magude	100306	Yes	Yes	MAGUDE	MAPUTO PROVINCIA	Maputo provincia	1	0	3	3	Type I/Urban HC	1	Rural HC type I	Rural HC type I	Ariel	Ariel	1	1	Yes	Yes	ASG before period	No	0	Yes	Option B-Plus before period	0	0	Yes	ART at MCH dept during period	1	1	Yes	Yes		Yes	EPTS database before period	0		3230	More than 2000	No	31	26-35	26-35	25-34	More than 30 years old	No	No	26-35
Hospital de Dia de Magude	100306	Yes	Yes	MAGUDE	MAPUTO PROVINCIA	Maputo provincia	1	0	3	3	Type I/Urban HC	1	Rural HC type I	Rural HC type I	Ariel	Ariel	1	1	Yes	Yes	ASG before period	No	0	Yes	Option B-Plus before period	0	0	Yes	ART at MCH dept during period	1	1	Yes	Yes		Yes	EPTS database before period	0		3230	More than 2000	No	39	36-45	36-45	35-44	More than 30 years old	No	No	36-45
Hospital de Dia de Magude	100306	Yes	Yes	MAGUDE	MAPUTO PROVINCIA	Maputo provincia	1	0	3	3	Type I/Urban HC	1	Rural HC type I	Rural HC type I	Ariel	Ariel	1	1	Yes	Yes	ASG before period	No	0	Yes	Option B-Plus before period	0	0	Yes	ART at MCH dept during period	1	1	Yes	Yes		Yes	EPTS database before period	0		3230	More than 2000	No	35	26-35	26-35	35-44	More than 30 years old	No	No	26-35
Hospital de Dia de Magude	100306	Yes	Yes	MAGUDE	MAPUTO PROVINCIA	Maputo provincia	1	0	3	3	Type I/Urban HC	1	Rural HC type I	Rural HC type I	Ariel	Ariel	1	1	Yes	Yes	ASG before period	No	0	Yes	Option B-Plus before period	0	0	Yes	ART at MCH dept during period	1	1	Yes	Yes		Yes	EPTS database before period	0		3230	More than 2000	No	31	26-35	26-35	25-34	More than 30 years old	No	No	26-35
Hospital de Dia de Magude	100306	Yes	Yes	MAGUDE	MAPUTO PROVINCIA	Maputo provincia	1	0	3	3	Type I/Urban HC	1	Rural HC type I	Rural HC type I	Ariel	Ariel	1	1	Yes	Yes	ASG before period	No	0	Yes	Option B-Plus before period	0	0	Yes	ART at MCH dept during period	1	1	Yes	Yes		Yes	EPTS database before period	0		3230	More than 2000	No	33	26-35	26-35	25-34	More than 30 years old	No	No	26-35
Hospital de Dia de Magude	100306	Yes	Yes	MAGUDE	MAPUTO PROVINCIA	Maputo provincia	1	0	3	3	Type I/Urban HC	1	Rural HC type I	Rural HC type I	Ariel	Ariel	1	1	Yes	Yes	ASG before period	No	0	Yes	Option B-Plus before period	0	0	Yes	ART at MCH dept during period	1	1	Yes	Yes		Yes	EPTS database before period	0		3230	More than 2000	No	52	>45	>45	>=45	More than 30 years old	No	Yes	>45
Hospital de Dia de Magude	100306	Yes	Yes	MAGUDE	MAPUTO PROVINCIA	Maputo provincia	1	0	3	3	Type I/Urban HC	1	Rural HC type I	Rural HC type I	Ariel	Ariel	1	1	Yes	Yes	ASG before period	No	0	Yes	Option B-Plus before period	0	0	Yes	ART at MCH dept during period	1	1	Yes	Yes		Yes	EPTS database before period	0		3230	More than 2000	No	26	26-35	26-35	25-34	30 years or less	No	No	26-35
Hospital de Dia de Magude	100306	Yes	Yes	MAGUDE	MAPUTO PROVINCIA	Maputo provincia	1	0	3	3	Type I/Urban HC	1	Rural HC type I	Rural HC type I	Ariel	Ariel	1	1	Yes	Yes	ASG before period	No	0	Yes	Option B-Plus before period	0	0	Yes	ART at MCH dept during period	1	1	Yes	Yes		Yes	EPTS database before period	0		3230	More than 2000	No	30	26-35	26-35	25-34	30 years or less	No	No	26-35
Hospital de Dia de Magude	100306	Yes	Yes	MAGUDE	MAPUTO PROVINCIA	Maputo provincia	1	0	3	3	Type I/Urban HC	1	Rural HC type I	Rural HC type I	Ariel	Ariel	1	1	Yes	Yes	ASG before period	No	0	Yes	Option B-Plus before period	0	0	Yes	ART at MCH dept during period	1	1	Yes	Yes		Yes	EPTS database before period	0		3230	More than 2000	No	11	<=15	6-15	<15	30 years or less	No	No	6-15
Hospital de Dia de Magude	100306	Yes	Yes	MAGUDE	MAPUTO PROVINCIA	Maputo provincia	1	0	3	3	Type I/Urban HC	1	Rural HC type I	Rural HC type I	Ariel	Ariel	1	1	Yes	Yes	ASG before period	No	0	Yes	Option B-Plus before period	0	0	Yes	ART at MCH dept during period	1	1	Yes	Yes		Yes	EPTS database before period	0		3230	More than 2000	No	21	16-25	16-25	15-24	30 years or less	No	No	0
Hospital de Dia de Magude	100306	Yes	Yes	MAGUDE	MAPUTO PROVINCIA	Maputo provincia	1	0	3	3	Type I/Urban HC	1	Rural HC type I	Rural HC type I	Ariel	Ariel	1	1	Yes	Yes	ASG before period	No	0	Yes	Option B-Plus before period	0	0	Yes	ART at MCH dept during period	1	1	Yes	Yes		Yes	EPTS database before period	0		3230	More than 2000	No	38	36-45	36-45	35-44	More than 30 years old	No	No	36-45
Hospital de Dia de Magude	100306	Yes	Yes	MAGUDE	MAPUTO PROVINCIA	Maputo provincia	1	0	3	3	Type I/Urban HC	1	Rural HC type I	Rural HC type I	Ariel	Ariel	1	1	Yes	Yes	ASG before period	No	0	Yes	Option B-Plus before period	0	0	Yes	ART at MCH dept during period	1	1	Yes	Yes		Yes	EPTS database before period	0		3230	More than 2000	No	23	16-25	16-25	15-24	30 years or less	No	No	0
Hospital de Dia de Magude	100306	Yes	Yes	MAGUDE	MAPUTO PROVINCIA	Maputo provincia	1	0	3	3	Type I/Urban HC	1	Rural HC type I	Rural HC type I	Ariel	Ariel	1	1	Yes	Yes	ASG before period	No	0	Yes	Option B-Plus before period	0	0	Yes	ART at MCH dept during period	1	1	Yes	Yes		Yes	EPTS database before period	0		3230	More than 2000	No	27	26-35	26-35	25-34	30 years or less	No	No	26-35
Hospital de Dia de Magude	100306	Yes	Yes	MAGUDE	MAPUTO PROVINCIA	Maputo provincia	1	0	3	3	Type I/Urban HC	1	Rural HC type I	Rural HC type I	Ariel	Ariel	1	1	Yes	Yes	ASG before period	No	0	Yes	Option B-Plus before period	0	0	Yes	ART at MCH dept during period	1	1	Yes	Yes		Yes	EPTS database before period	0		3230	More than 2000	No	1	<=15	<=5	<15	30 years or less	Yes	No	<=5
Hospital de Dia de Magude	100306	Yes	Yes	MAGUDE	MAPUTO PROVINCIA	Maputo provincia	1	0	3	3	Type I/Urban HC	1	Rural HC type I	Rural HC type I	Ariel	Ariel	1	1	Yes	Yes	ASG before period	No	0	Yes	Option B-Plus before period	0	0	Yes	ART at MCH dept during period	1	1	Yes	Yes		Yes	EPTS database before period	0		3230	More than 2000	No	32	26-35	26-35	25-34	More than 30 years old	No	No	26-35
Hospital de Dia de Magude	100306	Yes	Yes	MAGUDE	MAPUTO PROVINCIA	Maputo provincia	1	0	3	3	Type I/Urban HC	1	Rural HC type I	Rural HC type I	Ariel	Ariel	1	1	Yes	Yes	ASG before period	No	0	Yes	Option B-Plus before period	0	0	Yes	ART at MCH dept during period	1	1	Yes	Yes		Yes	EPTS database before period	0		3230	More than 2000	No	30	26-35	26-35	25-34	30 years or less	No	No	26-35
Hospital de Dia de Magude	100306	Yes	Yes	MAGUDE	MAPUTO PROVINCIA	Maputo provincia	1	0	3	3	Type I/Urban HC	1	Rural HC type I	Rural HC type I	Ariel	Ariel	1	1	Yes	Yes	ASG before period	No	0	Yes	Option B-Plus before period	0	0	Yes	ART at MCH dept during period	1	1	Yes	Yes		Yes	EPTS database before period	0		3230	More than 2000	No	24	16-25	16-25	15-24	30 years or less	No	No	0
Hospital de Dia de Magude	100306	Yes	Yes	MAGUDE	MAPUTO PROVINCIA	Maputo provincia	1	0	3	3	Type I/Urban HC	1	Rural HC type I	Rural HC type I	Ariel	Ariel	1	1	Yes	Yes	ASG before period	No	0	Yes	Option B-Plus before period	0	0	Yes	ART at MCH dept during period	1	1	Yes	Yes		Yes	EPTS database before period	0		3230	More than 2000	No	22	16-25	16-25	15-24	30 years or less	No	No	0
Hospital de Dia de Magude	100306	Yes	Yes	MAGUDE	MAPUTO PROVINCIA	Maputo provincia	1	0	3	3	Type I/Urban HC	1	Rural HC type I	Rural HC type I	Ariel	Ariel	1	1	Yes	Yes	ASG before period	No	0	Yes	Option B-Plus before period	0	0	Yes	ART at MCH dept during period	1	1	Yes	Yes		Yes	EPTS database before period	0		3230	More than 2000	No	34	26-35	26-35	25-34	More than 30 years old	No	No	26-35
Hospital de Dia de Magude	100306	Yes	Yes	MAGUDE	MAPUTO PROVINCIA	Maputo provincia	1	0	3	3	Type I/Urban HC	1	Rural HC type I	Rural HC type I	Ariel	Ariel	1	1	Yes	Yes	ASG before period	No	0	Yes	Option B-Plus before period	0	0	Yes	ART at MCH dept during period	1	1	Yes	Yes		Yes	EPTS database before period	0		3230	More than 2000	No	38	36-45	36-45	35-44	More than 30 years old	No	No	36-45
Hospital de Dia de Magude	100306	Yes	Yes	MAGUDE	MAPUTO PROVINCIA	Maputo provincia	1	0	3	3	Type I/Urban HC	1	Rural HC type I	Rural HC type I	Ariel	Ariel	1	1	Yes	Yes	ASG before period	No	0	Yes	Option B-Plus before period	0	0	Yes	ART at MCH dept during period	1	1	Yes	Yes		Yes	EPTS database before period	0		3230	More than 2000	No	57	>45	>45	>=45	More than 30 years old	No	Yes	>45
Hospital de Dia de Magude	100306	Yes	Yes	MAGUDE	MAPUTO PROVINCIA	Maputo provincia	1	0	3	3	Type I/Urban HC	1	Rural HC type I	Rural HC type I	Ariel	Ariel	1	1	Yes	Yes	ASG before period	No	0	Yes	Option B-Plus before period	0	0	Yes	ART at MCH dept during period	1	1	Yes	Yes		Yes	EPTS database before period	0		3230	More than 2000	No	32	26-35	26-35	25-34	More than 30 years old	No	No	26-35
Hospital de Dia de Magude	100306	Yes	Yes	MAGUDE	MAPUTO PROVINCIA	Maputo provincia	1	0	3	3	Type I/Urban HC	1	Rural HC type I	Rural HC type I	Ariel	Ariel	1	1	Yes	Yes	ASG before period	No	0	Yes	Option B-Plus before period	0	0	Yes	ART at MCH dept during period	1	1	Yes	Yes		Yes	EPTS database before period	0		3230	More than 2000	No	22	16-25	16-25	15-24	30 years or less	No	No	0
Hospital de Dia de Magude	100306	Yes	Yes	MAGUDE	MAPUTO PROVINCIA	Maputo provincia	1	0	3	3	Type I/Urban HC	1	Rural HC type I	Rural HC type I	Ariel	Ariel	1	1	Yes	Yes	ASG before period	No	0	Yes	Option B-Plus before period	0	0	Yes	ART at MCH dept during period	1	1	Yes	Yes		Yes	EPTS database before period	0		3230	More than 2000	No	1	<=15	<=5	<15	30 years or less	Yes	No	<=5
Hospital de Dia de Magude	100306	Yes	Yes	MAGUDE	MAPUTO PROVINCIA	Maputo provincia	1	0	3	3	Type I/Urban HC	1	Rural HC type I	Rural HC type I	Ariel	Ariel	1	1	Yes	Yes	ASG before period	No	0	Yes	Option B-Plus before period	0	0	Yes	ART at MCH dept during period	1	1	Yes	Yes		Yes	EPTS database before period	0		3230	More than 2000	No	3	<=15	<=5	<15	30 years or less	Yes	No	<=5
Hospital de Dia de Magude	100306	Yes	Yes	MAGUDE	MAPUTO PROVINCIA	Maputo provincia	1	0	3	3	Type I/Urban HC	1	Rural HC type I	Rural HC type I	Ariel	Ariel	1	1	Yes	Yes	ASG before period	No	0	Yes	Option B-Plus before period	0	0	Yes	ART at MCH dept during period	1	1	Yes	Yes		Yes	EPTS database before period	0		3230	More than 2000	No	46	>45	>45	>=45	More than 30 years old	No	Yes	>45
Hospital de Dia de Magude	100306	Yes	Yes	MAGUDE	MAPUTO PROVINCIA	Maputo provincia	1	0	3	3	Type I/Urban HC	1	Rural HC type I	Rural HC type I	Ariel	Ariel	1	1	Yes	Yes	ASG before period	No	0	Yes	Option B-Plus before period	0	0	Yes	ART at MCH dept during period	1	1	Yes	Yes		Yes	EPTS database before period	0		3230	More than 2000	No	33	26-35	26-35	25-34	More than 30 years old	No	No	26-35
Hospital de Dia de Magude	100306	Yes	Yes	MAGUDE	MAPUTO PROVINCIA	Maputo provincia	1	0	3	3	Type I/Urban HC	1	Rural HC type I	Rural HC type I	Ariel	Ariel	1	1	Yes	Yes	ASG before period	No	0	Yes	Option B-Plus before period	0	0	Yes	ART at MCH dept during period	1	1	Yes	Yes		Yes	EPTS database before period	0		3230	More than 2000	No	26	26-35	26-35	25-34	30 years or less	No	No	26-35
Hospital de Dia de Magude	100306	Yes	Yes	MAGUDE	MAPUTO PROVINCIA	Maputo provincia	1	0	3	3	Type I/Urban HC	1	Rural HC type I	Rural HC type I	Ariel	Ariel	1	1	Yes	Yes	ASG before period	No	0	Yes	Option B-Plus before period	0	0	Yes	ART at MCH dept during period	1	1	Yes	Yes		Yes	EPTS database before period	0		3230	More than 2000	No	25	16-25	16-25	25-34	30 years or less	No	No	0
Hospital de Dia de Magude	100306	Yes	Yes	MAGUDE	MAPUTO PROVINCIA	Maputo provincia	1	0	3	3	Type I/Urban HC	1	Rural HC type I	Rural HC type I	Ariel	Ariel	1	1	Yes	Yes	ASG before period	No	0	Yes	Option B-Plus before period	0	0	Yes	ART at MCH dept during period	1	1	Yes	Yes		Yes	EPTS database before period	0		3230	More than 2000	No	49	>45	>45	>=45	More than 30 years old	No	Yes	>45
Hospital de Dia de Magude	100306	Yes	Yes	MAGUDE	MAPUTO PROVINCIA	Maputo provincia	1	0	3	3	Type I/Urban HC	1	Rural HC type I	Rural HC type I	Ariel	Ariel	1	1	Yes	Yes	ASG before period	No	0	Yes	Option B-Plus before period	0	0	Yes	ART at MCH dept during period	1	1	Yes	Yes		Yes	EPTS database before period	0		3230	More than 2000	No	40	36-45	36-45	35-44	More than 30 years old	No	No	36-45
Hospital de Dia de Magude	100306	Yes	Yes	MAGUDE	MAPUTO PROVINCIA	Maputo provincia	1	0	3	3	Type I/Urban HC	1	Rural HC type I	Rural HC type I	Ariel	Ariel	1	1	Yes	Yes	ASG before period	No	0	Yes	Option B-Plus before period	0	0	Yes	ART at MCH dept during period	1	1	Yes	Yes		Yes	EPTS database before period	0		3230	More than 2000	No	34	26-35	26-35	25-34	More than 30 years old	No	No	26-35
Hospital de Dia de Magude	100306	Yes	Yes	MAGUDE	MAPUTO PROVINCIA	Maputo provincia	1	0	3	3	Type I/Urban HC	1	Rural HC type I	Rural HC type I	Ariel	Ariel	1	1	Yes	Yes	ASG before period	No	0	Yes	Option B-Plus before period	0	0	Yes	ART at MCH dept during period	1	1	Yes	Yes		Yes	EPTS database before period	0		3230	More than 2000	No	21	16-25	16-25	15-24	30 years or less	No	No	0
Hospital de Dia de Magude	100306	Yes	Yes	MAGUDE	MAPUTO PROVINCIA	Maputo provincia	1	0	3	3	Type I/Urban HC	1	Rural HC type I	Rural HC type I	Ariel	Ariel	1	1	Yes	Yes	ASG before period	No	0	Yes	Option B-Plus before period	0	0	Yes	ART at MCH dept during period	1	1	Yes	Yes		Yes	EPTS database before period	0		3230	More than 2000	No	52	>45	>45	>=45	More than 30 years old	No	Yes	>45
Hospital de Dia de Magude	100306	Yes	Yes	MAGUDE	MAPUTO PROVINCIA	Maputo provincia	1	0	3	3	Type I/Urban HC	1	Rural HC type I	Rural HC type I	Ariel	Ariel	1	1	Yes	Yes	ASG before period	No	0	Yes	Option B-Plus before period	0	0	Yes	ART at MCH dept during period	1	1	Yes	Yes		Yes	EPTS database before period	0		3230	More than 2000	No	24	16-25	16-25	15-24	30 years or less	No	No	0
Hospital de Dia de Magude	100306	Yes	Yes	MAGUDE	MAPUTO PROVINCIA	Maputo provincia	1	0	3	3	Type I/Urban HC	1	Rural HC type I	Rural HC type I	Ariel	Ariel	1	1	Yes	Yes	ASG before period	No	0	Yes	Option B-Plus before period	0	0	Yes	ART at MCH dept during period	1	1	Yes	Yes		Yes	EPTS database before period	0		3230	More than 2000	No	22	16-25	16-25	15-24	30 years or less	No	No	0
Hospital de Dia de Magude	100306	Yes	Yes	MAGUDE	MAPUTO PROVINCIA	Maputo provincia	1	0	3	3	Type I/Urban HC	1	Rural HC type I	Rural HC type I	Ariel	Ariel	1	1	Yes	Yes	ASG before period	No	0	Yes	Option B-Plus before period	0	0	Yes	ART at MCH dept during period	1	1	Yes	Yes		Yes	EPTS database before period	0		3230	More than 2000	No	5	<=15	<=5	<15	30 years or less	Yes	No	<=5
Hospital de Dia de Magude	100306	Yes	Yes	MAGUDE	MAPUTO PROVINCIA	Maputo provincia	1	0	3	3	Type I/Urban HC	1	Rural HC type I	Rural HC type I	Ariel	Ariel	1	1	Yes	Yes	ASG before period	No	0	Yes	Option B-Plus before period	0	0	Yes	ART at MCH dept during period	1	1	Yes	Yes		Yes	EPTS database before period	0		3230	More than 2000	No	0	<=15	<=5	<15	30 years or less	Yes	No	<=5
Hospital de Dia de Magude	100306	Yes	Yes	MAGUDE	MAPUTO PROVINCIA	Maputo provincia	1	0	3	3	Type I/Urban HC	1	Rural HC type I	Rural HC type I	Ariel	Ariel	1	1	Yes	Yes	ASG before period	No	0	Yes	Option B-Plus before period	0	0	Yes	ART at MCH dept during period	1	1	Yes	Yes		Yes	EPTS database before period	0		3230	More than 2000	No	32	26-35	26-35	25-34	More than 30 years old	No	No	26-35
Hospital de Dia de Magude	100306	Yes	Yes	MAGUDE	MAPUTO PROVINCIA	Maputo provincia	1	0	3	3	Type I/Urban HC	1	Rural HC type I	Rural HC type I	Ariel	Ariel	1	1	Yes	Yes	ASG before period	No	0	Yes	Option B-Plus before period	0	0	Yes	ART at MCH dept during period	1	1	Yes	Yes		Yes	EPTS database before period	0		3230	More than 2000	No	33	26-35	26-35	25-34	More than 30 years old	No	No	26-35
Hospital de Dia de Magude	100306	Yes	Yes	MAGUDE	MAPUTO PROVINCIA	Maputo provincia	1	0	3	3	Type I/Urban HC	1	Rural HC type I	Rural HC type I	Ariel	Ariel	1	1	Yes	Yes	ASG before period	No	0	Yes	Option B-Plus before period	0	0	Yes	ART at MCH dept during period	1	1	Yes	Yes		Yes	EPTS database before period	0		3230	More than 2000	No	36	36-45	36-45	35-44	More than 30 years old	No	No	36-45
Hospital de Dia de Magude	100306	Yes	Yes	MAGUDE	MAPUTO PROVINCIA	Maputo provincia	1	0	3	3	Type I/Urban HC	1	Rural HC type I	Rural HC type I	Ariel	Ariel	1	1	Yes	Yes	ASG before period	No	0	Yes	Option B-Plus before period	0	0	Yes	ART at MCH dept during period	1	1	Yes	Yes		Yes	EPTS database before period	0		3230	More than 2000	No	30	26-35	26-35	25-34	30 years or less	No	No	26-35
Hospital de Dia de Magude	100306	Yes	Yes	MAGUDE	MAPUTO PROVINCIA	Maputo provincia	1	0	3	3	Type I/Urban HC	1	Rural HC type I	Rural HC type I	Ariel	Ariel	1	1	Yes	Yes	ASG before period	No	0	Yes	Option B-Plus before period	0	0	Yes	ART at MCH dept during period	1	1	Yes	Yes		Yes	EPTS database before period	0		3230	More than 2000	No	21	16-25	16-25	15-24	30 years or less	No	No	0
Hospital de Dia de Magude	100306	Yes	Yes	MAGUDE	MAPUTO PROVINCIA	Maputo provincia	1	0	3	3	Type I/Urban HC	1	Rural HC type I	Rural HC type I	Ariel	Ariel	1	1	Yes	Yes	ASG before period	No	0	Yes	Option B-Plus before period	0	0	Yes	ART at MCH dept during period	1	1	Yes	Yes		Yes	EPTS database before period	0		3230	More than 2000	No	49	>45	>45	>=45	More than 30 years old	No	Yes	>45
Hospital de Dia de Magude	100306	Yes	Yes	MAGUDE	MAPUTO PROVINCIA	Maputo provincia	1	0	3	3	Type I/Urban HC	1	Rural HC type I	Rural HC type I	Ariel	Ariel	1	1	Yes	Yes	ASG before period	No	0	Yes	Option B-Plus before period	0	0	Yes	ART at MCH dept during period	1	1	Yes	Yes		Yes	EPTS database before period	0		3230	More than 2000	No	28	26-35	26-35	25-34	30 years or less	No	No	26-35
Hospital de Dia de Magude	100306	Yes	Yes	MAGUDE	MAPUTO PROVINCIA	Maputo provincia	1	0	3	3	Type I/Urban HC	1	Rural HC type I	Rural HC type I	Ariel	Ariel	1	1	Yes	Yes	ASG before period	No	0	Yes	Option B-Plus before period	0	0	Yes	ART at MCH dept during period	1	1	Yes	Yes		Yes	EPTS database before period	0		3230	More than 2000	No	27	26-35	26-35	25-34	30 years or less	No	No	26-35
Hospital de Dia de Magude	100306	Yes	Yes	MAGUDE	MAPUTO PROVINCIA	Maputo provincia	1	0	3	3	Type I/Urban HC	1	Rural HC type I	Rural HC type I	Ariel	Ariel	1	1	Yes	Yes	ASG before period	No	0	Yes	Option B-Plus before period	0	0	Yes	ART at MCH dept during period	1	1	Yes	Yes		Yes	EPTS database before period	0		3230	More than 2000	No	31	26-35	26-35	25-34	More than 30 years old	No	No	26-35
Hospital de Dia de Magude	100306	Yes	Yes	MAGUDE	MAPUTO PROVINCIA	Maputo provincia	1	0	3	3	Type I/Urban HC	1	Rural HC type I	Rural HC type I	Ariel	Ariel	1	1	Yes	Yes	ASG before period	No	0	Yes	Option B-Plus before period	0	0	Yes	ART at MCH dept during period	1	1	Yes	Yes		Yes	EPTS database before period	0		3230	More than 2000	No	1	<=15	<=5	<15	30 years or less	Yes	No	<=5
Hospital de Dia de Magude	100306	Yes	Yes	MAGUDE	MAPUTO PROVINCIA	Maputo provincia	1	0	3	3	Type I/Urban HC	1	Rural HC type I	Rural HC type I	Ariel	Ariel	1	1	Yes	Yes	ASG before period	No	0	Yes	Option B-Plus before period	0	0	Yes	ART at MCH dept during period	1	1	Yes	Yes		Yes	EPTS database before period	0		3230	More than 2000	No	23	16-25	16-25	15-24	30 years or less	No	No	0
Hospital de Dia de Magude	100306	Yes	Yes	MAGUDE	MAPUTO PROVINCIA	Maputo provincia	1	0	3	3	Type I/Urban HC	1	Rural HC type I	Rural HC type I	Ariel	Ariel	1	1	Yes	Yes	ASG before period	No	0	Yes	Option B-Plus before period	0	0	Yes	ART at MCH dept during period	1	1	Yes	Yes		Yes	EPTS database before period	0		3230	More than 2000	No	27	26-35	26-35	25-34	30 years or less	No	No	26-35
Hospital de Dia de Magude	100306	Yes	Yes	MAGUDE	MAPUTO PROVINCIA	Maputo provincia	1	0	3	3	Type I/Urban HC	1	Rural HC type I	Rural HC type I	Ariel	Ariel	1	1	Yes	Yes	ASG before period	No	0	Yes	Option B-Plus before period	0	0	Yes	ART at MCH dept during period	1	1	Yes	Yes		Yes	EPTS database before period	0		3230	More than 2000	No	31	26-35	26-35	25-34	More than 30 years old	No	No	26-35
Hospital de Dia de Magude	100306	Yes	Yes	MAGUDE	MAPUTO PROVINCIA	Maputo provincia	1	0	3	3	Type I/Urban HC	1	Rural HC type I	Rural HC type I	Ariel	Ariel	1	1	Yes	Yes	ASG before period	No	0	Yes	Option B-Plus before period	0	0	Yes	ART at MCH dept during period	1	1	Yes	Yes		Yes	EPTS database before period	0		3230	More than 2000	No	20	16-25	16-25	15-24	30 years or less	No	No	0
Hospital de Dia de Magude	100306	Yes	Yes	MAGUDE	MAPUTO PROVINCIA	Maputo provincia	1	0	3	3	Type I/Urban HC	1	Rural HC type I	Rural HC type I	Ariel	Ariel	1	1	Yes	Yes	ASG before period	No	0	Yes	Option B-Plus before period	0	0	Yes	ART at MCH dept during period	1	1	Yes	Yes		Yes	EPTS database before period	0		3230	More than 2000	No	48	>45	>45	>=45	More than 30 years old	No	Yes	>45
Hospital de Dia de Magude	100306	Yes	Yes	MAGUDE	MAPUTO PROVINCIA	Maputo provincia	1	0	3	3	Type I/Urban HC	1	Rural HC type I	Rural HC type I	Ariel	Ariel	1	1	Yes	Yes	ASG before period	No	0	Yes	Option B-Plus before period	0	0	Yes	ART at MCH dept during period	1	1	Yes	Yes		Yes	EPTS database before period	0		3230	More than 2000	No	48	>45	>45	>=45	More than 30 years old	No	Yes	>45
Hospital de Dia de Magude	100306	Yes	Yes	MAGUDE	MAPUTO PROVINCIA	Maputo provincia	1	0	3	3	Type I/Urban HC	1	Rural HC type I	Rural HC type I	Ariel	Ariel	1	1	Yes	Yes	ASG before period	No	0	Yes	Option B-Plus before period	0	0	Yes	ART at MCH dept during period	1	1	Yes	Yes		Yes	EPTS database before period	0		3230	More than 2000	No	40	36-45	36-45	35-44	More than 30 years old	No	No	36-45
Hospital de Dia de Magude	100306	Yes	Yes	MAGUDE	MAPUTO PROVINCIA	Maputo provincia	1	0	3	3	Type I/Urban HC	1	Rural HC type I	Rural HC type I	Ariel	Ariel	1	1	Yes	Yes	ASG before period	No	0	Yes	Option B-Plus before period	0	0	Yes	ART at MCH dept during period	1	1	Yes	Yes		Yes	EPTS database before period	0		3230	More than 2000	No	19	16-25	16-25	15-24	30 years or less	No	No	0
Hospital de Dia de Magude	100306	Yes	Yes	MAGUDE	MAPUTO PROVINCIA	Maputo provincia	1	0	3	3	Type I/Urban HC	1	Rural HC type I	Rural HC type I	Ariel	Ariel	1	1	Yes	Yes	ASG before period	No	0	Yes	Option B-Plus before period	0	0	Yes	ART at MCH dept during period	1	1	Yes	Yes		Yes	EPTS database before period	0		3230	More than 2000	No	30	26-35	26-35	25-34	30 years or less	No	No	26-35
Hospital de Dia de Magude	100306	Yes	Yes	MAGUDE	MAPUTO PROVINCIA	Maputo provincia	1	0	3	3	Type I/Urban HC	1	Rural HC type I	Rural HC type I	Ariel	Ariel	1	1	Yes	Yes	ASG before period	No	0	Yes	Option B-Plus before period	0	0	Yes	ART at MCH dept during period	1	1	Yes	Yes		Yes	EPTS database before period	0		3230	More than 2000	No	29	26-35	26-35	25-34	30 years or less	No	No	26-35
Hospital de Dia de Magude	100306	Yes	Yes	MAGUDE	MAPUTO PROVINCIA	Maputo provincia	1	0	3	3	Type I/Urban HC	1	Rural HC type I	Rural HC type I	Ariel	Ariel	1	1	Yes	Yes	ASG before period	No	0	Yes	Option B-Plus before period	0	0	Yes	ART at MCH dept during period	1	1	Yes	Yes		Yes	EPTS database before period	0		3230	More than 2000	No	34	26-35	26-35	25-34	More than 30 years old	No	No	26-35
Hospital de Dia de Magude	100306	Yes	Yes	MAGUDE	MAPUTO PROVINCIA	Maputo provincia	1	0	3	3	Type I/Urban HC	1	Rural HC type I	Rural HC type I	Ariel	Ariel	1	1	Yes	Yes	ASG before period	No	0	Yes	Option B-Plus before period	0	0	Yes	ART at MCH dept during period	1	1	Yes	Yes		Yes	EPTS database before period	0		3230	More than 2000	No	32	26-35	26-35	25-34	More than 30 years old	No	No	26-35
Hospital de Dia de Magude	100306	Yes	Yes	MAGUDE	MAPUTO PROVINCIA	Maputo provincia	1	0	3	3	Type I/Urban HC	1	Rural HC type I	Rural HC type I	Ariel	Ariel	1	1	Yes	Yes	ASG before period	No	0	Yes	Option B-Plus before period	0	0	Yes	ART at MCH dept during period	1	1	Yes	Yes		Yes	EPTS database before period	0		3230	More than 2000	No	34	26-35	26-35	25-34	More than 30 years old	No	No	26-35
Hospital de Dia de Magude	100306	Yes	Yes	MAGUDE	MAPUTO PROVINCIA	Maputo provincia	1	0	3	3	Type I/Urban HC	1	Rural HC type I	Rural HC type I	Ariel	Ariel	1	1	Yes	Yes	ASG before period	No	0	Yes	Option B-Plus before period	0	0	Yes	ART at MCH dept during period	1	1	Yes	Yes		Yes	EPTS database before period	0		3230	More than 2000	No	34	26-35	26-35	25-34	More than 30 years old	No	No	26-35
Hospital de Dia de Magude	100306	Yes	Yes	MAGUDE	MAPUTO PROVINCIA	Maputo provincia	1	0	3	3	Type I/Urban HC	1	Rural HC type I	Rural HC type I	Ariel	Ariel	1	1	Yes	Yes	ASG before period	No	0	Yes	Option B-Plus before period	0	0	Yes	ART at MCH dept during period	1	1	Yes	Yes		Yes	EPTS database before period	0		3230	More than 2000	No	55	>45	>45	>=45	More than 30 years old	No	Yes	>45
Hospital de Dia de Magude	100306	Yes	Yes	MAGUDE	MAPUTO PROVINCIA	Maputo provincia	1	0	3	3	Type I/Urban HC	1	Rural HC type I	Rural HC type I	Ariel	Ariel	1	1	Yes	Yes	ASG before period	No	0	Yes	Option B-Plus before period	0	0	Yes	ART at MCH dept during period	1	1	Yes	Yes		Yes	EPTS database before period	0		3230	More than 2000	No	30	26-35	26-35	25-34	30 years or less	No	No	26-35
Hospital de Dia de Magude	100306	Yes	Yes	MAGUDE	MAPUTO PROVINCIA	Maputo provincia	1	0	3	3	Type I/Urban HC	1	Rural HC type I	Rural HC type I	Ariel	Ariel	1	1	Yes	Yes	ASG before period	No	0	Yes	Option B-Plus before period	0	0	Yes	ART at MCH dept during period	1	1	Yes	Yes		Yes	EPTS database before period	0		3230	More than 2000	No	28	26-35	26-35	25-34	30 years or less	No	No	26-35
Hospital de Dia de Magude	100306	Yes	Yes	MAGUDE	MAPUTO PROVINCIA	Maputo provincia	1	0	3	3	Type I/Urban HC	1	Rural HC type I	Rural HC type I	Ariel	Ariel	1	1	Yes	Yes	ASG before period	No	0	Yes	Option B-Plus before period	0	0	Yes	ART at MCH dept during period	1	1	Yes	Yes		Yes	EPTS database before period	0		3230	More than 2000	No	50	>45	>45	>=45	More than 30 years old	No	Yes	>45
Hospital de Dia de Magude	100306	Yes	Yes	MAGUDE	MAPUTO PROVINCIA	Maputo provincia	1	0	3	3	Type I/Urban HC	1	Rural HC type I	Rural HC type I	Ariel	Ariel	1	1	Yes	Yes	ASG before period	No	0	Yes	Option B-Plus before period	0	0	Yes	ART at MCH dept during period	1	1	Yes	Yes		Yes	EPTS database before period	0		3230	More than 2000	No	1	<=15	<=5	<15	30 years or less	Yes	No	<=5
Hospital de Dia de Magude	100306	Yes	Yes	MAGUDE	MAPUTO PROVINCIA	Maputo provincia	1	0	3	3	Type I/Urban HC	1	Rural HC type I	Rural HC type I	Ariel	Ariel	1	1	Yes	Yes	ASG before period	No	0	Yes	Option B-Plus before period	0	0	Yes	ART at MCH dept during period	1	1	Yes	Yes		Yes	EPTS database before period	0		3230	More than 2000	No	18	16-25	16-25	15-24	30 years or less	No	No	0
Hospital de Dia de Magude	100306	Yes	Yes	MAGUDE	MAPUTO PROVINCIA	Maputo provincia	1	0	3	3	Type I/Urban HC	1	Rural HC type I	Rural HC type I	Ariel	Ariel	1	1	Yes	Yes	ASG before period	No	0	Yes	Option B-Plus before period	0	0	Yes	ART at MCH dept during period	1	1	Yes	Yes		Yes	EPTS database before period	0		3230	More than 2000	No	19	16-25	16-25	15-24	30 years or less	No	No	0
Hospital de Dia de Magude	100306	Yes	Yes	MAGUDE	MAPUTO PROVINCIA	Maputo provincia	1	0	3	3	Type I/Urban HC	1	Rural HC type I	Rural HC type I	Ariel	Ariel	1	1	Yes	Yes	ASG before period	No	0	Yes	Option B-Plus before period	0	0	Yes	ART at MCH dept during period	1	1	Yes	Yes		Yes	EPTS database before period	0		3230	More than 2000	No	67	>45	>45	>=45	More than 30 years old	No	Yes	>45
Hospital de Dia de Magude	100306	Yes	Yes	MAGUDE	MAPUTO PROVINCIA	Maputo provincia	1	0	3	3	Type I/Urban HC	1	Rural HC type I	Rural HC type I	Ariel	Ariel	1	1	Yes	Yes	ASG before period	No	0	Yes	Option B-Plus before period	0	0	Yes	ART at MCH dept during period	1	1	Yes	Yes		Yes	EPTS database before period	0		3230	More than 2000	No	27	26-35	26-35	25-34	30 years or less	No	No	26-35
Hospital de Dia de Magude	100306	Yes	Yes	MAGUDE	MAPUTO PROVINCIA	Maputo provincia	1	0	3	3	Type I/Urban HC	1	Rural HC type I	Rural HC type I	Ariel	Ariel	1	1	Yes	Yes	ASG before period	No	0	Yes	Option B-Plus before period	0	0	Yes	ART at MCH dept during period	1	1	Yes	Yes		Yes	EPTS database before period	0		3230	More than 2000	No	36	36-45	36-45	35-44	More than 30 years old	No	No	36-45
Hospital de Dia de Magude	100306	Yes	Yes	MAGUDE	MAPUTO PROVINCIA	Maputo provincia	1	0	3	3	Type I/Urban HC	1	Rural HC type I	Rural HC type I	Ariel	Ariel	1	1	Yes	Yes	ASG before period	No	0	Yes	Option B-Plus before period	0	0	Yes	ART at MCH dept during period	1	1	Yes	Yes		Yes	EPTS database before period	0		3230	More than 2000	No	29	26-35	26-35	25-34	30 years or less	No	No	26-35
Hospital de Dia de Magude	100306	Yes	Yes	MAGUDE	MAPUTO PROVINCIA	Maputo provincia	1	0	3	3	Type I/Urban HC	1	Rural HC type I	Rural HC type I	Ariel	Ariel	1	1	Yes	Yes	ASG before period	No	0	Yes	Option B-Plus before period	0	0	Yes	ART at MCH dept during period	1	1	Yes	Yes		Yes	EPTS database before period	0		3230	More than 2000	No	31	26-35	26-35	25-34	More than 30 years old	No	No	26-35
Hospital de Dia de Magude	100306	Yes	Yes	MAGUDE	MAPUTO PROVINCIA	Maputo provincia	1	0	3	3	Type I/Urban HC	1	Rural HC type I	Rural HC type I	Ariel	Ariel	1	1	Yes	Yes	ASG before period	No	0	Yes	Option B-Plus before period	0	0	Yes	ART at MCH dept during period	1	1	Yes	Yes		Yes	EPTS database before period	0		3230	More than 2000	No	37	36-45	36-45	35-44	More than 30 years old	No	No	36-45
Hospital de Dia de Magude	100306	Yes	Yes	MAGUDE	MAPUTO PROVINCIA	Maputo provincia	1	0	3	3	Type I/Urban HC	1	Rural HC type I	Rural HC type I	Ariel	Ariel	1	1	Yes	Yes	ASG before period	No	0	Yes	Option B-Plus before period	0	0	Yes	ART at MCH dept during period	1	1	Yes	Yes		Yes	EPTS database before period	0		3230	More than 2000	No	46	>45	>45	>=45	More than 30 years old	No	Yes	>45
Hospital de Dia de Magude	100306	Yes	Yes	MAGUDE	MAPUTO PROVINCIA	Maputo provincia	1	0	3	3	Type I/Urban HC	1	Rural HC type I	Rural HC type I	Ariel	Ariel	1	1	Yes	Yes	ASG before period	No	0	Yes	Option B-Plus before period	0	0	Yes	ART at MCH dept during period	1	1	Yes	Yes		Yes	EPTS database before period	0		3230	More than 2000	No	26	26-35	26-35	25-34	30 years or less	No	No	26-35
Hospital de Dia de Magude	100306	Yes	Yes	MAGUDE	MAPUTO PROVINCIA	Maputo provincia	1	0	3	3	Type I/Urban HC	1	Rural HC type I	Rural HC type I	Ariel	Ariel	1	1	Yes	Yes	ASG before period	No	0	Yes	Option B-Plus before period	0	0	Yes	ART at MCH dept during period	1	1	Yes	Yes		Yes	EPTS database before period	0		3230	More than 2000	No	10	<=15	6-15	<15	30 years or less	No	No	6-15
Hospital de Dia de Magude	100306	Yes	Yes	MAGUDE	MAPUTO PROVINCIA	Maputo provincia	1	0	3	3	Type I/Urban HC	1	Rural HC type I	Rural HC type I	Ariel	Ariel	1	1	Yes	Yes	ASG before period	No	0	Yes	Option B-Plus before period	0	0	Yes	ART at MCH dept during period	1	1	Yes	Yes		Yes	EPTS database before period	0		3230	More than 2000	No	31	26-35	26-35	25-34	More than 30 years old	No	No	26-35
Hospital de Dia de Magude	100306	Yes	Yes	MAGUDE	MAPUTO PROVINCIA	Maputo provincia	1	0	3	3	Type I/Urban HC	1	Rural HC type I	Rural HC type I	Ariel	Ariel	1	1	Yes	Yes	ASG before period	No	0	Yes	Option B-Plus before period	0	0	Yes	ART at MCH dept during period	1	1	Yes	Yes		Yes	EPTS database before period	0		3230	More than 2000	No	41	36-45	36-45	35-44	More than 30 years old	No	No	36-45
Hospital de Dia de Magude	100306	Yes	Yes	MAGUDE	MAPUTO PROVINCIA	Maputo provincia	1	0	3	3	Type I/Urban HC	1	Rural HC type I	Rural HC type I	Ariel	Ariel	1	1	Yes	Yes	ASG before period	No	0	Yes	Option B-Plus before period	0	0	Yes	ART at MCH dept during period	1	1	Yes	Yes		Yes	EPTS database before period	0		3230	More than 2000	No	51	>45	>45	>=45	More than 30 years old	No	Yes	>45
Hospital de Dia de Magude	100306	Yes	Yes	MAGUDE	MAPUTO PROVINCIA	Maputo provincia	1	0	3	3	Type I/Urban HC	1	Rural HC type I	Rural HC type I	Ariel	Ariel	1	1	Yes	Yes	ASG before period	No	0	Yes	Option B-Plus before period	0	0	Yes	ART at MCH dept during period	1	1	Yes	Yes		Yes	EPTS database before period	0		3230	More than 2000	No	42	36-45	36-45	35-44	More than 30 years old	No	No	36-45
Hospital de Dia de Magude	100306	Yes	Yes	MAGUDE	MAPUTO PROVINCIA	Maputo provincia	1	0	3	3	Type I/Urban HC	1	Rural HC type I	Rural HC type I	Ariel	Ariel	1	1	Yes	Yes	ASG before period	No	0	Yes	Option B-Plus before period	0	0	Yes	ART at MCH dept during period	1	1	Yes	Yes		Yes	EPTS database before period	0		3230	More than 2000	No	21	16-25	16-25	15-24	30 years or less	No	No	0
Hospital de Dia de Magude	100306	Yes	Yes	MAGUDE	MAPUTO PROVINCIA	Maputo provincia	1	0	3	3	Type I/Urban HC	1	Rural HC type I	Rural HC type I	Ariel	Ariel	1	1	Yes	Yes	ASG before period	No	0	Yes	Option B-Plus before period	0	0	Yes	ART at MCH dept during period	1	1	Yes	Yes		Yes	EPTS database before period	0		3230	More than 2000	No	0	<=15	<=5	<15	30 years or less	Yes	No	<=5
Hospital de Dia de Magude	100306	Yes	Yes	MAGUDE	MAPUTO PROVINCIA	Maputo provincia	1	0	3	3	Type I/Urban HC	1	Rural HC type I	Rural HC type I	Ariel	Ariel	1	1	Yes	Yes	ASG before period	No	0	Yes	Option B-Plus before period	0	0	Yes	ART at MCH dept during period	1	1	Yes	Yes		Yes	EPTS database before period	0		3230	More than 2000	No	31	26-35	26-35	25-34	More than 30 years old	No	No	26-35
Hospital de Dia de Magude	100306	Yes	Yes	MAGUDE	MAPUTO PROVINCIA	Maputo provincia	1	0	3	3	Type I/Urban HC	1	Rural HC type I	Rural HC type I	Ariel	Ariel	1	1	Yes	Yes	ASG before period	No	0	Yes	Option B-Plus before period	0	0	Yes	ART at MCH dept during period	1	1	Yes	Yes		Yes	EPTS database before period	0		3230	More than 2000	No	24	16-25	16-25	15-24	30 years or less	No	No	0
Hospital de Dia de Magude	100306	Yes	Yes	MAGUDE	MAPUTO PROVINCIA	Maputo provincia	1	0	3	3	Type I/Urban HC	1	Rural HC type I	Rural HC type I	Ariel	Ariel	1	1	Yes	Yes	ASG before period	No	0	Yes	Option B-Plus before period	0	0	Yes	ART at MCH dept during period	1	1	Yes	Yes		Yes	EPTS database before period	0		3230	More than 2000	No	47	>45	>45	>=45	More than 30 years old	No	Yes	>45
Hospital de Dia de Magude	100306	Yes	Yes	MAGUDE	MAPUTO PROVINCIA	Maputo provincia	1	0	3	3	Type I/Urban HC	1	Rural HC type I	Rural HC type I	Ariel	Ariel	1	1	Yes	Yes	ASG before period	No	0	Yes	Option B-Plus before period	0	0	Yes	ART at MCH dept during period	1	1	Yes	Yes		Yes	EPTS database before period	0		3230	More than 2000	No	24	16-25	16-25	15-24	30 years or less	No	No	0
Hospital de Dia de Magude	100306	Yes	Yes	MAGUDE	MAPUTO PROVINCIA	Maputo provincia	1	0	3	3	Type I/Urban HC	1	Rural HC type I	Rural HC type I	Ariel	Ariel	1	1	Yes	Yes	ASG before period	No	0	Yes	Option B-Plus before period	0	0	Yes	ART at MCH dept during period	1	1	Yes	Yes		Yes	EPTS database before period	0		3230	More than 2000	No	27	26-35	26-35	25-34	30 years or less	No	No	26-35
Hospital de Dia de Magude	100306	Yes	Yes	MAGUDE	MAPUTO PROVINCIA	Maputo provincia	1	0	3	3	Type I/Urban HC	1	Rural HC type I	Rural HC type I	Ariel	Ariel	1	1	Yes	Yes	ASG before period	No	0	Yes	Option B-Plus before period	0	0	Yes	ART at MCH dept during period	1	1	Yes	Yes		Yes	EPTS database before period	0		3230	More than 2000	No	32	26-35	26-35	25-34	More than 30 years old	No	No	26-35
Hospital de Dia de Magude	100306	Yes	Yes	MAGUDE	MAPUTO PROVINCIA	Maputo provincia	1	0	3	3	Type I/Urban HC	1	Rural HC type I	Rural HC type I	Ariel	Ariel	1	1	Yes	Yes	ASG before period	No	0	Yes	Option B-Plus before period	0	0	Yes	ART at MCH dept during period	1	1	Yes	Yes		Yes	EPTS database before period	0		3230	More than 2000	No	25	16-25	16-25	25-34	30 years or less	No	No	0
Hospital de Dia de Magude	100306	Yes	Yes	MAGUDE	MAPUTO PROVINCIA	Maputo provincia	1	0	3	3	Type I/Urban HC	1	Rural HC type I	Rural HC type I	Ariel	Ariel	1	1	Yes	Yes	ASG before period	No	0	Yes	Option B-Plus before period	0	0	Yes	ART at MCH dept during period	1	1	Yes	Yes		Yes	EPTS database before period	0		3230	More than 2000	No	19	16-25	16-25	15-24	30 years or less	No	No	0
Hospital de Dia de Magude	100306	Yes	Yes	MAGUDE	MAPUTO PROVINCIA	Maputo provincia	1	0	3	3	Type I/Urban HC	1	Rural HC type I	Rural HC type I	Ariel	Ariel	1	1	Yes	Yes	ASG before period	No	0	Yes	Option B-Plus before period	0	0	Yes	ART at MCH dept during period	1	1	Yes	Yes		Yes	EPTS database before period	0		3230	More than 2000	No	65	>45	>45	>=45	More than 30 years old	No	Yes	>45
Hospital de Dia de Magude	100306	Yes	Yes	MAGUDE	MAPUTO PROVINCIA	Maputo provincia	1	0	3	3	Type I/Urban HC	1	Rural HC type I	Rural HC type I	Ariel	Ariel	1	1	Yes	Yes	ASG before period	No	0	Yes	Option B-Plus before period	0	0	Yes	ART at MCH dept during period	1	1	Yes	Yes		Yes	EPTS database before period	0		3230	More than 2000	No	38	36-45	36-45	35-44	More than 30 years old	No	No	36-45
Hospital de Dia de Magude	100306	Yes	Yes	MAGUDE	MAPUTO PROVINCIA	Maputo provincia	1	0	3	3	Type I/Urban HC	1	Rural HC type I	Rural HC type I	Ariel	Ariel	1	1	Yes	Yes	ASG before period	No	0	Yes	Option B-Plus before period	0	0	Yes	ART at MCH dept during period	1	1	Yes	Yes		Yes	EPTS database before period	0		3230	More than 2000	No	42	36-45	36-45	35-44	More than 30 years old	No	No	36-45
Hospital de Dia de Magude	100306	Yes	Yes	MAGUDE	MAPUTO PROVINCIA	Maputo provincia	1	0	3	3	Type I/Urban HC	1	Rural HC type I	Rural HC type I	Ariel	Ariel	1	1	Yes	Yes	ASG before period	No	0	Yes	Option B-Plus before period	0	0	Yes	ART at MCH dept during period	1	1	Yes	Yes		Yes	EPTS database before period	0		3230	More than 2000	No	30	26-35	26-35	25-34	30 years or less	No	No	26-35
Hospital de Dia de Magude	100306	Yes	Yes	MAGUDE	MAPUTO PROVINCIA	Maputo provincia	1	0	3	3	Type I/Urban HC	1	Rural HC type I	Rural HC type I	Ariel	Ariel	1	1	Yes	Yes	ASG before period	No	0	Yes	Option B-Plus before period	0	0	Yes	ART at MCH dept during period	1	1	Yes	Yes		Yes	EPTS database before period	0		3230	More than 2000	No	30	26-35	26-35	25-34	30 years or less	No	No	26-35
Hospital de Dia de Magude	100306	Yes	Yes	MAGUDE	MAPUTO PROVINCIA	Maputo provincia	1	0	3	3	Type I/Urban HC	1	Rural HC type I	Rural HC type I	Ariel	Ariel	1	1	Yes	Yes	ASG before period	No	0	Yes	Option B-Plus before period	0	0	Yes	ART at MCH dept during period	1	1	Yes	Yes		Yes	EPTS database before period	0		3230	More than 2000	No	30	26-35	26-35	25-34	30 years or less	No	No	26-35
Hospital de Dia de Magude	100306	Yes	Yes	MAGUDE	MAPUTO PROVINCIA	Maputo provincia	1	0	3	3	Type I/Urban HC	1	Rural HC type I	Rural HC type I	Ariel	Ariel	1	1	Yes	Yes	ASG before period	No	0	Yes	Option B-Plus before period	0	0	Yes	ART at MCH dept during period	1	1	Yes	Yes		Yes	EPTS database before period	0		3230	More than 2000	No	38	36-45	36-45	35-44	More than 30 years old	No	No	36-45
Hospital de Dia de Magude	100306	Yes	Yes	MAGUDE	MAPUTO PROVINCIA	Maputo provincia	1	0	3	3	Type I/Urban HC	1	Rural HC type I	Rural HC type I	Ariel	Ariel	1	1	Yes	Yes	ASG before period	No	0	Yes	Option B-Plus before period	0	0	Yes	ART at MCH dept during period	1	1	Yes	Yes		Yes	EPTS database before period	0		3230	More than 2000	No	26	26-35	26-35	25-34	30 years or less	No	No	26-35
Hospital de Dia de Magude	100306	Yes	Yes	MAGUDE	MAPUTO PROVINCIA	Maputo provincia	1	0	3	3	Type I/Urban HC	1	Rural HC type I	Rural HC type I	Ariel	Ariel	1	1	Yes	Yes	ASG before period	No	0	Yes	Option B-Plus before period	0	0	Yes	ART at MCH dept during period	1	1	Yes	Yes		Yes	EPTS database before period	0		3230	More than 2000	No	42	36-45	36-45	35-44	More than 30 years old	No	No	36-45
Hospital de Dia de Magude	100306	Yes	Yes	MAGUDE	MAPUTO PROVINCIA	Maputo provincia	1	0	3	3	Type I/Urban HC	1	Rural HC type I	Rural HC type I	Ariel	Ariel	1	1	Yes	Yes	ASG before period	No	0	Yes	Option B-Plus before period	0	0	Yes	ART at MCH dept during period	1	1	Yes	Yes		Yes	EPTS database before period	0		3230	More than 2000	No	26	26-35	26-35	25-34	30 years or less	No	No	26-35
Hospital de Dia de Magude	100306	Yes	Yes	MAGUDE	MAPUTO PROVINCIA	Maputo provincia	1	0	3	3	Type I/Urban HC	1	Rural HC type I	Rural HC type I	Ariel	Ariel	1	1	Yes	Yes	ASG before period	No	0	Yes	Option B-Plus before period	0	0	Yes	ART at MCH dept during period	1	1	Yes	Yes		Yes	EPTS database before period	0		3230	More than 2000	No	62	>45	>45	>=45	More than 30 years old	No	Yes	>45
Hospital de Dia de Magude	100306	Yes	Yes	MAGUDE	MAPUTO PROVINCIA	Maputo provincia	1	0	3	3	Type I/Urban HC	1	Rural HC type I	Rural HC type I	Ariel	Ariel	1	1	Yes	Yes	ASG before period	No	0	Yes	Option B-Plus before period	0	0	Yes	ART at MCH dept during period	1	1	Yes	Yes		Yes	EPTS database before period	0		3230	More than 2000	No	24	16-25	16-25	15-24	30 years or less	No	No	0
Hospital de Dia de Magude	100306	Yes	Yes	MAGUDE	MAPUTO PROVINCIA	Maputo provincia	1	0	3	3	Type I/Urban HC	1	Rural HC type I	Rural HC type I	Ariel	Ariel	1	1	Yes	Yes	ASG before period	No	0	Yes	Option B-Plus before period	0	0	Yes	ART at MCH dept during period	1	1	Yes	Yes		Yes	EPTS database before period	0		3230	More than 2000	No	26	26-35	26-35	25-34	30 years or less	No	No	26-35
Hospital de Dia de Magude	100306	Yes	Yes	MAGUDE	MAPUTO PROVINCIA	Maputo provincia	1	0	3	3	Type I/Urban HC	1	Rural HC type I	Rural HC type I	Ariel	Ariel	1	1	Yes	Yes	ASG before period	No	0	Yes	Option B-Plus before period	0	0	Yes	ART at MCH dept during period	1	1	Yes	Yes		Yes	EPTS database before period	0		3230	More than 2000	No	58	>45	>45	>=45	More than 30 years old	No	Yes	>45
Hospital de Dia de Magude	100306	Yes	Yes	MAGUDE	MAPUTO PROVINCIA	Maputo provincia	1	0	3	3	Type I/Urban HC	1	Rural HC type I	Rural HC type I	Ariel	Ariel	1	1	Yes	Yes	ASG before period	No	0	Yes	Option B-Plus before period	0	0	Yes	ART at MCH dept during period	1	1	Yes	Yes		Yes	EPTS database before period	0		3230	More than 2000	No	21	16-25	16-25	15-24	30 years or less	No	No	0
Hospital de Dia de Magude	100306	Yes	Yes	MAGUDE	MAPUTO PROVINCIA	Maputo provincia	1	0	3	3	Type I/Urban HC	1	Rural HC type I	Rural HC type I	Ariel	Ariel	1	1	Yes	Yes	ASG before period	No	0	Yes	Option B-Plus before period	0	0	Yes	ART at MCH dept during period	1	1	Yes	Yes		Yes	EPTS database before period	0		3230	More than 2000	No	26	26-35	26-35	25-34	30 years or less	No	No	26-35
Hospital de Dia de Magude	100306	Yes	Yes	MAGUDE	MAPUTO PROVINCIA	Maputo provincia	1	0	3	3	Type I/Urban HC	1	Rural HC type I	Rural HC type I	Ariel	Ariel	1	1	Yes	Yes	ASG before period	No	0	Yes	Option B-Plus before period	0	0	Yes	ART at MCH dept during period	1	1	Yes	Yes		Yes	EPTS database before period	0		3230	More than 2000	No	48	>45	>45	>=45	More than 30 years old	No	Yes	>45
Hospital de Dia de Magude	100306	Yes	Yes	MAGUDE	MAPUTO PROVINCIA	Maputo provincia	1	0	3	3	Type I/Urban HC	1	Rural HC type I	Rural HC type I	Ariel	Ariel	1	1	Yes	Yes	ASG before period	No	0	Yes	Option B-Plus before period	0	0	Yes	ART at MCH dept during period	1	1	Yes	Yes		Yes	EPTS database before period	0		3230	More than 2000	No	41	36-45	36-45	35-44	More than 30 years old	No	No	36-45
Hospital de Dia de Magude	100306	Yes	Yes	MAGUDE	MAPUTO PROVINCIA	Maputo provincia	1	0	3	3	Type I/Urban HC	1	Rural HC type I	Rural HC type I	Ariel	Ariel	1	1	Yes	Yes	ASG before period	No	0	Yes	Option B-Plus before period	0	0	Yes	ART at MCH dept during period	1	1	Yes	Yes		Yes	EPTS database before period	0		3230	More than 2000	No	35	26-35	26-35	35-44	More than 30 years old	No	No	26-35
Hospital de Dia de Magude	100306	Yes	Yes	MAGUDE	MAPUTO PROVINCIA	Maputo provincia	1	0	3	3	Type I/Urban HC	1	Rural HC type I	Rural HC type I	Ariel	Ariel	1	1	Yes	Yes	ASG before period	No	0	Yes	Option B-Plus before period	0	0	Yes	ART at MCH dept during period	1	1	Yes	Yes		Yes	EPTS database before period	0		3230	More than 2000	No	38	36-45	36-45	35-44	More than 30 years old	No	No	36-45
Hospital de Dia de Magude	100306	Yes	Yes	MAGUDE	MAPUTO PROVINCIA	Maputo provincia	1	0	3	3	Type I/Urban HC	1	Rural HC type I	Rural HC type I	Ariel	Ariel	1	1	Yes	Yes	ASG before period	No	0	Yes	Option B-Plus before period	0	0	Yes	ART at MCH dept during period	1	1	Yes	Yes		Yes	EPTS database before period	0		3230	More than 2000	No	22	16-25	16-25	15-24	30 years or less	No	No	0
Hospital de Dia de Magude	100306	Yes	Yes	MAGUDE	MAPUTO PROVINCIA	Maputo provincia	1	0	3	3	Type I/Urban HC	1	Rural HC type I	Rural HC type I	Ariel	Ariel	1	1	Yes	Yes	ASG before period	No	0	Yes	Option B-Plus before period	0	0	Yes	ART at MCH dept during period	1	1	Yes	Yes		Yes	EPTS database before period	0		3230	More than 2000	No	24	16-25	16-25	15-24	30 years or less	No	No	0
Hospital de Dia de Magude	100306	Yes	Yes	MAGUDE	MAPUTO PROVINCIA	Maputo provincia	1	0	3	3	Type I/Urban HC	1	Rural HC type I	Rural HC type I	Ariel	Ariel	1	1	Yes	Yes	ASG before period	No	0	Yes	Option B-Plus before period	0	0	Yes	ART at MCH dept during period	1	1	Yes	Yes		Yes	EPTS database before period	0		3230	More than 2000	No	5	<=15	<=5	<15	30 years or less	Yes	No	<=5
Hospital de Dia de Magude	100306	Yes	Yes	MAGUDE	MAPUTO PROVINCIA	Maputo provincia	1	0	3	3	Type I/Urban HC	1	Rural HC type I	Rural HC type I	Ariel	Ariel	1	1	Yes	Yes	ASG before period	No	0	Yes	Option B-Plus before period	0	0	Yes	ART at MCH dept during period	1	1	Yes	Yes		Yes	EPTS database before period	0		3230	More than 2000	No	42	36-45	36-45	35-44	More than 30 years old	No	No	36-45
Hospital de Dia de Magude	100306	Yes	Yes	MAGUDE	MAPUTO PROVINCIA	Maputo provincia	1	0	3	3	Type I/Urban HC	1	Rural HC type I	Rural HC type I	Ariel	Ariel	1	1	Yes	Yes	ASG before period	No	0	Yes	Option B-Plus before period	0	0	Yes	ART at MCH dept during period	1	1	Yes	Yes		Yes	EPTS database before period	0		3230	More than 2000	No	30	26-35	26-35	25-34	30 years or less	No	No	26-35
Hospital de Dia de Magude	100306	Yes	Yes	MAGUDE	MAPUTO PROVINCIA	Maputo provincia	1	0	3	3	Type I/Urban HC	1	Rural HC type I	Rural HC type I	Ariel	Ariel	1	1	Yes	Yes	ASG before period	No	0	Yes	Option B-Plus before period	0	0	Yes	ART at MCH dept during period	1	1	Yes	Yes		Yes	EPTS database before period	0		3230	More than 2000	No	39	36-45	36-45	35-44	More than 30 years old	No	No	36-45
Hospital de Dia de Magude	100306	Yes	Yes	MAGUDE	MAPUTO PROVINCIA	Maputo provincia	1	0	3	3	Type I/Urban HC	1	Rural HC type I	Rural HC type I	Ariel	Ariel	1	1	Yes	Yes	ASG before period	No	0	Yes	Option B-Plus before period	0	0	Yes	ART at MCH dept during period	1	1	Yes	Yes		Yes	EPTS database before period	0		3230	More than 2000	No	50	>45	>45	>=45	More than 30 years old	No	Yes	>45
Hospital de Dia de Magude	100306	Yes	Yes	MAGUDE	MAPUTO PROVINCIA	Maputo provincia	1	0	3	3	Type I/Urban HC	1	Rural HC type I	Rural HC type I	Ariel	Ariel	1	1	Yes	Yes	ASG before period	No	0	Yes	Option B-Plus before period	0	0	Yes	ART at MCH dept during period	1	1	Yes	Yes		Yes	EPTS database before period	0		3230	More than 2000	No	6	<=15	6-15	<15	30 years or less	No	No	6-15
Hospital de Dia de Magude	100306	Yes	Yes	MAGUDE	MAPUTO PROVINCIA	Maputo provincia	1	0	3	3	Type I/Urban HC	1	Rural HC type I	Rural HC type I	Ariel	Ariel	1	1	Yes	Yes	ASG before period	No	0	Yes	Option B-Plus before period	0	0	Yes	ART at MCH dept during period	1	1	Yes	Yes		Yes	EPTS database before period	0		3230	More than 2000	No	28	26-35	26-35	25-34	30 years or less	No	No	26-35
Hospital de Dia de Magude	100306	Yes	Yes	MAGUDE	MAPUTO PROVINCIA	Maputo provincia	1	0	3	3	Type I/Urban HC	1	Rural HC type I	Rural HC type I	Ariel	Ariel	1	1	Yes	Yes	ASG before period	No	0	Yes	Option B-Plus before period	0	0	Yes	ART at MCH dept during period	1	1	Yes	Yes		Yes	EPTS database before period	0		3230	More than 2000	No	25	16-25	16-25	25-34	30 years or less	No	No	0
Hospital de Dia de Magude	100306	Yes	Yes	MAGUDE	MAPUTO PROVINCIA	Maputo provincia	1	0	3	3	Type I/Urban HC	1	Rural HC type I	Rural HC type I	Ariel	Ariel	1	1	Yes	Yes	ASG before period	No	0	Yes	Option B-Plus before period	0	0	Yes	ART at MCH dept during period	1	1	Yes	Yes		Yes	EPTS database before period	0		3230	More than 2000	No	39	36-45	36-45	35-44	More than 30 years old	No	No	36-45
Hospital de Dia de Magude	100306	Yes	Yes	MAGUDE	MAPUTO PROVINCIA	Maputo provincia	1	0	3	3	Type I/Urban HC	1	Rural HC type I	Rural HC type I	Ariel	Ariel	1	1	Yes	Yes	ASG before period	No	0	Yes	Option B-Plus before period	0	0	Yes	ART at MCH dept during period	1	1	Yes	Yes		Yes	EPTS database before period	0		3230	More than 2000	No	35	26-35	26-35	35-44	More than 30 years old	No	No	26-35
Hospital de Dia de Magude	100306	Yes	Yes	MAGUDE	MAPUTO PROVINCIA	Maputo provincia	1	0	3	3	Type I/Urban HC	1	Rural HC type I	Rural HC type I	Ariel	Ariel	1	1	Yes	Yes	ASG before period	No	0	Yes	Option B-Plus before period	0	0	Yes	ART at MCH dept during period	1	1	Yes	Yes		Yes	EPTS database before period	0		3230	More than 2000	No	19	16-25	16-25	15-24	30 years or less	No	No	0
Hospital de Dia de Magude	100306	Yes	Yes	MAGUDE	MAPUTO PROVINCIA	Maputo provincia	1	0	3	3	Type I/Urban HC	1	Rural HC type I	Rural HC type I	Ariel	Ariel	1	1	Yes	Yes	ASG before period	No	0	Yes	Option B-Plus before period	0	0	Yes	ART at MCH dept during period	1	1	Yes	Yes		Yes	EPTS database before period	0		3230	More than 2000	No	34	26-35	26-35	25-34	More than 30 years old	No	No	26-35
Hospital de Dia de Magude	100306	Yes	Yes	MAGUDE	MAPUTO PROVINCIA	Maputo provincia	1	0	3	3	Type I/Urban HC	1	Rural HC type I	Rural HC type I	Ariel	Ariel	1	1	Yes	Yes	ASG before period	No	0	Yes	Option B-Plus before period	0	0	Yes	ART at MCH dept during period	1	1	Yes	Yes		Yes	EPTS database before period	0		3230	More than 2000	No	30	26-35	26-35	25-34	30 years or less	No	No	26-35
Hospital de Dia de Magude	100306	Yes	Yes	MAGUDE	MAPUTO PROVINCIA	Maputo provincia	1	0	3	3	Type I/Urban HC	1	Rural HC type I	Rural HC type I	Ariel	Ariel	1	1	Yes	Yes	ASG before period	No	0	Yes	Option B-Plus before period	0	0	Yes	ART at MCH dept during period	1	1	Yes	Yes		Yes	EPTS database before period	0		3230	More than 2000	No	28	26-35	26-35	25-34	30 years or less	No	No	26-35
Hospital de Dia de Magude	100306	Yes	Yes	MAGUDE	MAPUTO PROVINCIA	Maputo provincia	1	0	3	3	Type I/Urban HC	1	Rural HC type I	Rural HC type I	Ariel	Ariel	1	1	Yes	Yes	ASG before period	No	0	Yes	Option B-Plus before period	0	0	Yes	ART at MCH dept during period	1	1	Yes	Yes		Yes	EPTS database before period	0		3230	More than 2000	No	32	26-35	26-35	25-34	More than 30 years old	No	No	26-35
Hospital de Dia de Magude	100306	Yes	Yes	MAGUDE	MAPUTO PROVINCIA	Maputo provincia	1	0	3	3	Type I/Urban HC	1	Rural HC type I	Rural HC type I	Ariel	Ariel	1	1	Yes	Yes	ASG before period	No	0	Yes	Option B-Plus before period	0	0	Yes	ART at MCH dept during period	1	1	Yes	Yes		Yes	EPTS database before period	0		3230	More than 2000	No	34	26-35	26-35	25-34	More than 30 years old	No	No	26-35
Hospital de Dia de Magude	100306	Yes	Yes	MAGUDE	MAPUTO PROVINCIA	Maputo provincia	1	0	3	3	Type I/Urban HC	1	Rural HC type I	Rural HC type I	Ariel	Ariel	1	1	Yes	Yes	ASG before period	No	0	Yes	Option B-Plus before period	0	0	Yes	ART at MCH dept during period	1	1	Yes	Yes		Yes	EPTS database before period	0		3230	More than 2000	No	30	26-35	26-35	25-34	30 years or less	No	No	26-35
Hospital de Dia de Magude	100306	Yes	Yes	MAGUDE	MAPUTO PROVINCIA	Maputo provincia	1	0	3	3	Type I/Urban HC	1	Rural HC type I	Rural HC type I	Ariel	Ariel	1	1	Yes	Yes	ASG before period	No	0	Yes	Option B-Plus before period	0	0	Yes	ART at MCH dept during period	1	1	Yes	Yes		Yes	EPTS database before period	0		3230	More than 2000	No	31	26-35	26-35	25-34	More than 30 years old	No	No	26-35
Hospital de Dia de Magude	100306	Yes	Yes	MAGUDE	MAPUTO PROVINCIA	Maputo provincia	1	0	3	3	Type I/Urban HC	1	Rural HC type I	Rural HC type I	Ariel	Ariel	1	1	Yes	Yes	ASG before period	No	0	Yes	Option B-Plus before period	0	0	Yes	ART at MCH dept during period	1	1	Yes	Yes		Yes	EPTS database before period	0		3230	More than 2000	No	23	16-25	16-25	15-24	30 years or less	No	No	0
Hospital de Dia de Magude	100306	Yes	Yes	MAGUDE	MAPUTO PROVINCIA	Maputo provincia	1	0	3	3	Type I/Urban HC	1	Rural HC type I	Rural HC type I	Ariel	Ariel	1	1	Yes	Yes	ASG before period	No	0	Yes	Option B-Plus before period	0	0	Yes	ART at MCH dept during period	1	1	Yes	Yes		Yes	EPTS database before period	0		3230	More than 2000	No	35	26-35	26-35	35-44	More than 30 years old	No	No	26-35
Hospital de Dia de Magude	100306	Yes	Yes	MAGUDE	MAPUTO PROVINCIA	Maputo provincia	1	0	3	3	Type I/Urban HC	1	Rural HC type I	Rural HC type I	Ariel	Ariel	1	1	Yes	Yes	ASG before period	No	0	Yes	Option B-Plus before period	0	0	Yes	ART at MCH dept during period	1	1	Yes	Yes		Yes	EPTS database before period	0		3230	More than 2000	No	38	36-45	36-45	35-44	More than 30 years old	No	No	36-45
Hospital de Dia de Magude	100306	Yes	Yes	MAGUDE	MAPUTO PROVINCIA	Maputo provincia	1	0	3	3	Type I/Urban HC	1	Rural HC type I	Rural HC type I	Ariel	Ariel	1	1	Yes	Yes	ASG before period	No	0	Yes	Option B-Plus before period	0	0	Yes	ART at MCH dept during period	1	1	Yes	Yes		Yes	EPTS database before period	0		3230	More than 2000	No	23	16-25	16-25	15-24	30 years or less	No	No	0
Hospital de Dia de Magude	100306	Yes	Yes	MAGUDE	MAPUTO PROVINCIA	Maputo provincia	1	0	3	3	Type I/Urban HC	1	Rural HC type I	Rural HC type I	Ariel	Ariel	1	1	Yes	Yes	ASG before period	No	0	Yes	Option B-Plus before period	0	0	Yes	ART at MCH dept during period	1	1	Yes	Yes		Yes	EPTS database before period	0		3230	More than 2000	No	50	>45	>45	>=45	More than 30 years old	No	Yes	>45
Hospital de Dia de Magude	100306	Yes	Yes	MAGUDE	MAPUTO PROVINCIA	Maputo provincia	1	0	3	3	Type I/Urban HC	1	Rural HC type I	Rural HC type I	Ariel	Ariel	1	1	Yes	Yes	ASG before period	No	0	Yes	Option B-Plus before period	0	0	Yes	ART at MCH dept during period	1	1	Yes	Yes		Yes	EPTS database before period	0		3230	More than 2000	No	0	<=15	<=5	<15	30 years or less	Yes	No	<=5
Hospital de Dia de Magude	100306	Yes	Yes	MAGUDE	MAPUTO PROVINCIA	Maputo provincia	1	0	3	3	Type I/Urban HC	1	Rural HC type I	Rural HC type I	Ariel	Ariel	1	1	Yes	Yes	ASG before period	No	0	Yes	Option B-Plus before period	0	0	Yes	ART at MCH dept during period	1	1	Yes	Yes		Yes	EPTS database before period	0		3230	More than 2000	No	25	16-25	16-25	25-34	30 years or less	No	No	0
Hospital de Dia de Magude	100306	Yes	Yes	MAGUDE	MAPUTO PROVINCIA	Maputo provincia	1	0	3	3	Type I/Urban HC	1	Rural HC type I	Rural HC type I	Ariel	Ariel	1	1	Yes	Yes	ASG before period	No	0	Yes	Option B-Plus before period	0	0	Yes	ART at MCH dept during period	1	1	Yes	Yes		Yes	EPTS database before period	0		3230	More than 2000	No	42	36-45	36-45	35-44	More than 30 years old	No	No	36-45
Hospital de Dia de Magude	100306	Yes	Yes	MAGUDE	MAPUTO PROVINCIA	Maputo provincia	1	0	3	3	Type I/Urban HC	1	Rural HC type I	Rural HC type I	Ariel	Ariel	1	1	Yes	Yes	ASG before period	No	0	Yes	Option B-Plus before period	0	0	Yes	ART at MCH dept during period	1	1	Yes	Yes		Yes	EPTS database before period	0		3230	More than 2000	No	20	16-25	16-25	15-24	30 years or less	No	No	0
Hospital de Dia de Magude	100306	Yes	Yes	MAGUDE	MAPUTO PROVINCIA	Maputo provincia	1	0	3	3	Type I/Urban HC	1	Rural HC type I	Rural HC type I	Ariel	Ariel	1	1	Yes	Yes	ASG before period	No	0	Yes	Option B-Plus before period	0	0	Yes	ART at MCH dept during period	1	1	Yes	Yes		Yes	EPTS database before period	0		3230	More than 2000	No	28	26-35	26-35	25-34	30 years or less	No	No	26-35
Hospital de Dia de Magude	100306	Yes	Yes	MAGUDE	MAPUTO PROVINCIA	Maputo provincia	1	0	3	3	Type I/Urban HC	1	Rural HC type I	Rural HC type I	Ariel	Ariel	1	1	Yes	Yes	ASG before period	No	0	Yes	Option B-Plus before period	0	0	Yes	ART at MCH dept during period	1	1	Yes	Yes		Yes	EPTS database before period	0		3230	More than 2000	No	1	<=15	<=5	<15	30 years or less	Yes	No	<=5
Hospital de Dia de Magude	100306	Yes	Yes	MAGUDE	MAPUTO PROVINCIA	Maputo provincia	1	0	3	3	Type I/Urban HC	1	Rural HC type I	Rural HC type I	Ariel	Ariel	1	1	Yes	Yes	ASG before period	No	0	Yes	Option B-Plus before period	0	0	Yes	ART at MCH dept during period	1	1	Yes	Yes		Yes	EPTS database before period	0		3230	More than 2000	No	29	26-35	26-35	25-34	30 years or less	No	No	26-35
Hospital de Dia de Magude	100306	Yes	Yes	MAGUDE	MAPUTO PROVINCIA	Maputo provincia	1	0	3	3	Type I/Urban HC	1	Rural HC type I	Rural HC type I	Ariel	Ariel	1	1	Yes	Yes	ASG before period	No	0	Yes	Option B-Plus before period	0	0	Yes	ART at MCH dept during period	1	1	Yes	Yes		Yes	EPTS database before period	0		3230	More than 2000	No	45	36-45	36-45	>=45	More than 30 years old	No	No	36-45
Hospital de Dia de Magude	100306	Yes	Yes	MAGUDE	MAPUTO PROVINCIA	Maputo provincia	1	0	3	3	Type I/Urban HC	1	Rural HC type I	Rural HC type I	Ariel	Ariel	1	1	Yes	Yes	ASG before period	No	0	Yes	Option B-Plus before period	0	0	Yes	ART at MCH dept during period	1	1	Yes	Yes		Yes	EPTS database before period	0		3230	More than 2000	No	27	26-35	26-35	25-34	30 years or less	No	No	26-35
Hospital de Dia de Magude	100306	Yes	Yes	MAGUDE	MAPUTO PROVINCIA	Maputo provincia	1	0	3	3	Type I/Urban HC	1	Rural HC type I	Rural HC type I	Ariel	Ariel	1	1	Yes	Yes	ASG before period	No	0	Yes	Option B-Plus before period	0	0	Yes	ART at MCH dept during period	1	1	Yes	Yes		Yes	EPTS database before period	0		3230	More than 2000	No	28	26-35	26-35	25-34	30 years or less	No	No	26-35
Hospital de Dia de Magude	100306	Yes	Yes	MAGUDE	MAPUTO PROVINCIA	Maputo provincia	1	0	3	3	Type I/Urban HC	1	Rural HC type I	Rural HC type I	Ariel	Ariel	1	1	Yes	Yes	ASG before period	No	0	Yes	Option B-Plus before period	0	0	Yes	ART at MCH dept during period	1	1	Yes	Yes		Yes	EPTS database before period	0		3230	More than 2000	No	34	26-35	26-35	25-34	More than 30 years old	No	No	26-35
Hospital de Dia de Magude	100306	Yes	Yes	MAGUDE	MAPUTO PROVINCIA	Maputo provincia	1	0	3	3	Type I/Urban HC	1	Rural HC type I	Rural HC type I	Ariel	Ariel	1	1	Yes	Yes	ASG before period	No	0	Yes	Option B-Plus before period	0	0	Yes	ART at MCH dept during period	1	1	Yes	Yes		Yes	EPTS database before period	0		3230	More than 2000	No	20	16-25	16-25	15-24	30 years or less	No	No	0
Hospital de Dia de Magude	100306	Yes	Yes	MAGUDE	MAPUTO PROVINCIA	Maputo provincia	1	0	3	3	Type I/Urban HC	1	Rural HC type I	Rural HC type I	Ariel	Ariel	1	1	Yes	Yes	ASG before period	No	0	Yes	Option B-Plus before period	0	0	Yes	ART at MCH dept during period	1	1	Yes	Yes		Yes	EPTS database before period	0		3230	More than 2000	No	53	>45	>45	>=45	More than 30 years old	No	Yes	>45
Hospital de Dia de Magude	100306	Yes	Yes	MAGUDE	MAPUTO PROVINCIA	Maputo provincia	1	0	3	3	Type I/Urban HC	1	Rural HC type I	Rural HC type I	Ariel	Ariel	1	1	Yes	Yes	ASG before period	No	0	Yes	Option B-Plus before period	0	0	Yes	ART at MCH dept during period	1	1	Yes	Yes		Yes	EPTS database before period	0		3230	More than 2000	No	3	<=15	<=5	<15	30 years or less	Yes	No	<=5
Hospital de Dia de Magude	100306	Yes	Yes	MAGUDE	MAPUTO PROVINCIA	Maputo provincia	1	0	3	3	Type I/Urban HC	1	Rural HC type I	Rural HC type I	Ariel	Ariel	1	1	Yes	Yes	ASG before period	No	0	Yes	Option B-Plus before period	0	0	Yes	ART at MCH dept during period	1	1	Yes	Yes		Yes	EPTS database before period	0		3230	More than 2000	No	1	<=15	<=5	<15	30 years or less	Yes	No	<=5
Hospital de Dia de Magude	100306	Yes	Yes	MAGUDE	MAPUTO PROVINCIA	Maputo provincia	1	0	3	3	Type I/Urban HC	1	Rural HC type I	Rural HC type I	Ariel	Ariel	1	1	Yes	Yes	ASG before period	No	0	Yes	Option B-Plus before period	0	0	Yes	ART at MCH dept during period	1	1	Yes	Yes		Yes	EPTS database before period	0		3230	More than 2000	No	36	36-45	36-45	35-44	More than 30 years old	No	No	36-45
Hospital de Dia de Magude	100306	Yes	Yes	MAGUDE	MAPUTO PROVINCIA	Maputo provincia	1	0	3	3	Type I/Urban HC	1	Rural HC type I	Rural HC type I	Ariel	Ariel	1	1	Yes	Yes	ASG before period	No	0	Yes	Option B-Plus before period	0	0	Yes	ART at MCH dept during period	1	1	Yes	Yes		Yes	EPTS database before period	0		3230	More than 2000	No	55	>45	>45	>=45	More than 30 years old	No	Yes	>45
Hospital de Dia de Magude	100306	Yes	Yes	MAGUDE	MAPUTO PROVINCIA	Maputo provincia	1	0	3	3	Type I/Urban HC	1	Rural HC type I	Rural HC type I	Ariel	Ariel	1	1	Yes	Yes	ASG before period	No	0	Yes	Option B-Plus before period	0	0	Yes	ART at MCH dept during period	1	1	Yes	Yes		Yes	EPTS database before period	0		3230	More than 2000	No	27	26-35	26-35	25-34	30 years or less	No	No	26-35
Hospital de Dia de Magude	100306	Yes	Yes	MAGUDE	MAPUTO PROVINCIA	Maputo provincia	1	0	3	3	Type I/Urban HC	1	Rural HC type I	Rural HC type I	Ariel	Ariel	1	1	Yes	Yes	ASG before period	No	0	Yes	Option B-Plus before period	0	0	Yes	ART at MCH dept during period	1	1	Yes	Yes		Yes	EPTS database before period	0		3230	More than 2000	No	27	26-35	26-35	25-34	30 years or less	No	No	26-35
Hospital de Dia de Magude	100306	Yes	Yes	MAGUDE	MAPUTO PROVINCIA	Maputo provincia	1	0	3	3	Type I/Urban HC	1	Rural HC type I	Rural HC type I	Ariel	Ariel	1	1	Yes	Yes	ASG before period	No	0	Yes	Option B-Plus before period	0	0	Yes	ART at MCH dept during period	1	1	Yes	Yes		Yes	EPTS database before period	0		3230	More than 2000	No	36	36-45	36-45	35-44	More than 30 years old	No	No	36-45
Hospital de Dia de Magude	100306	Yes	Yes	MAGUDE	MAPUTO PROVINCIA	Maputo provincia	1	0	3	3	Type I/Urban HC	1	Rural HC type I	Rural HC type I	Ariel	Ariel	1	1	Yes	Yes	ASG before period	No	0	Yes	Option B-Plus before period	0	0	Yes	ART at MCH dept during period	1	1	Yes	Yes		Yes	EPTS database before period	0		3230	More than 2000	No	24	16-25	16-25	15-24	30 years or less	No	No	0
Hospital de Dia de Magude	100306	Yes	Yes	MAGUDE	MAPUTO PROVINCIA	Maputo provincia	1	0	3	3	Type I/Urban HC	1	Rural HC type I	Rural HC type I	Ariel	Ariel	1	1	Yes	Yes	ASG before period	No	0	Yes	Option B-Plus before period	0	0	Yes	ART at MCH dept during period	1	1	Yes	Yes		Yes	EPTS database before period	0		3230	More than 2000	No	3	<=15	<=5	<15	30 years or less	Yes	No	<=5
Hospital de Dia de Magude	100306	Yes	Yes	MAGUDE	MAPUTO PROVINCIA	Maputo provincia	1	0	3	3	Type I/Urban HC	1	Rural HC type I	Rural HC type I	Ariel	Ariel	1	1	Yes	Yes	ASG before period	No	0	Yes	Option B-Plus before period	0	0	Yes	ART at MCH dept during period	1	1	Yes	Yes		Yes	EPTS database before period	0		3230	More than 2000	No	28	26-35	26-35	25-34	30 years or less	No	No	26-35
Hospital de Dia de Magude	100306	Yes	Yes	MAGUDE	MAPUTO PROVINCIA	Maputo provincia	1	0	3	3	Type I/Urban HC	1	Rural HC type I	Rural HC type I	Ariel	Ariel	1	1	Yes	Yes	ASG before period	No	0	Yes	Option B-Plus before period	0	0	Yes	ART at MCH dept during period	1	1	Yes	Yes		Yes	EPTS database before period	0		3230	More than 2000	No	45	36-45	36-45	>=45	More than 30 years old	No	No	36-45
Hospital de Dia de Magude	100306	Yes	Yes	MAGUDE	MAPUTO PROVINCIA	Maputo provincia	1	0	3	3	Type I/Urban HC	1	Rural HC type I	Rural HC type I	Ariel	Ariel	1	1	Yes	Yes	ASG before period	No	0	Yes	Option B-Plus before period	0	0	Yes	ART at MCH dept during period	1	1	Yes	Yes		Yes	EPTS database before period	0		3230	More than 2000	No	33	26-35	26-35	25-34	More than 30 years old	No	No	26-35
Hospital de Dia de Magude	100306	Yes	Yes	MAGUDE	MAPUTO PROVINCIA	Maputo provincia	1	0	3	3	Type I/Urban HC	1	Rural HC type I	Rural HC type I	Ariel	Ariel	1	1	Yes	Yes	ASG before period	No	0	Yes	Option B-Plus before period	0	0	Yes	ART at MCH dept during period	1	1	Yes	Yes		Yes	EPTS database before period	0		3230	More than 2000	No	57	>45	>45	>=45	More than 30 years old	No	Yes	>45
Hospital de Dia de Magude	100306	Yes	Yes	MAGUDE	MAPUTO PROVINCIA	Maputo provincia	1	0	3	3	Type I/Urban HC	1	Rural HC type I	Rural HC type I	Ariel	Ariel	1	1	Yes	Yes	ASG before period	No	0	Yes	Option B-Plus before period	0	0	Yes	ART at MCH dept during period	1	1	Yes	Yes		Yes	EPTS database before period	0		3230	More than 2000	No	54	>45	>45	>=45	More than 30 years old	No	Yes	>45
Hospital de Dia de Magude	100306	Yes	Yes	MAGUDE	MAPUTO PROVINCIA	Maputo provincia	1	0	3	3	Type I/Urban HC	1	Rural HC type I	Rural HC type I	Ariel	Ariel	1	1	Yes	Yes	ASG before period	No	0	Yes	Option B-Plus before period	0	0	Yes	ART at MCH dept during period	1	1	Yes	Yes		Yes	EPTS database before period	0		3230	More than 2000	No	43	36-45	36-45	35-44	More than 30 years old	No	No	36-45
Hospital de Dia de Magude	100306	Yes	Yes	MAGUDE	MAPUTO PROVINCIA	Maputo provincia	1	0	3	3	Type I/Urban HC	1	Rural HC type I	Rural HC type I	Ariel	Ariel	1	1	Yes	Yes	ASG before period	No	0	Yes	Option B-Plus before period	0	0	Yes	ART at MCH dept during period	1	1	Yes	Yes		Yes	EPTS database before period	0		3230	More than 2000	No	64	>45	>45	>=45	More than 30 years old	No	Yes	>45
Hospital de Dia de Magude	100306	Yes	Yes	MAGUDE	MAPUTO PROVINCIA	Maputo provincia	1	0	3	3	Type I/Urban HC	1	Rural HC type I	Rural HC type I	Ariel	Ariel	1	1	Yes	Yes	ASG before period	No	0	Yes	Option B-Plus before period	0	0	Yes	ART at MCH dept during period	1	1	Yes	Yes		Yes	EPTS database before period	0		3230	More than 2000	No	34	26-35	26-35	25-34	More than 30 years old	No	No	26-35
Hospital de Dia de Magude	100306	Yes	Yes	MAGUDE	MAPUTO PROVINCIA	Maputo provincia	1	0	3	3	Type I/Urban HC	1	Rural HC type I	Rural HC type I	Ariel	Ariel	1	1	Yes	Yes	ASG before period	No	0	Yes	Option B-Plus before period	0	0	Yes	ART at MCH dept during period	1	1	Yes	Yes		Yes	EPTS database before period	0		3230	More than 2000	No	30	26-35	26-35	25-34	30 years or less	No	No	26-35
Hospital de Dia de Magude	100306	Yes	Yes	MAGUDE	MAPUTO PROVINCIA	Maputo provincia	1	0	3	3	Type I/Urban HC	1	Rural HC type I	Rural HC type I	Ariel	Ariel	1	1	Yes	Yes	ASG before period	No	0	Yes	Option B-Plus before period	0	0	Yes	ART at MCH dept during period	1	1	Yes	Yes		Yes	EPTS database before period	0		3230	More than 2000	No	23	16-25	16-25	15-24	30 years or less	No	No	0
Hospital de Dia de Magude	100306	Yes	Yes	MAGUDE	MAPUTO PROVINCIA	Maputo provincia	1	0	3	3	Type I/Urban HC	1	Rural HC type I	Rural HC type I	Ariel	Ariel	1	1	Yes	Yes	ASG before period	No	0	Yes	Option B-Plus before period	0	0	Yes	ART at MCH dept during period	1	1	Yes	Yes		Yes	EPTS database before period	0		3230	More than 2000	No	30	26-35	26-35	25-34	30 years or less	No	No	26-35
Hospital de Dia de Magude	100306	Yes	Yes	MAGUDE	MAPUTO PROVINCIA	Maputo provincia	1	0	3	3	Type I/Urban HC	1	Rural HC type I	Rural HC type I	Ariel	Ariel	1	1	Yes	Yes	ASG before period	No	0	Yes	Option B-Plus before period	0	0	Yes	ART at MCH dept during period	1	1	Yes	Yes		Yes	EPTS database before period	0		3230	More than 2000	No	39	36-45	36-45	35-44	More than 30 years old	No	No	36-45
Hospital de Dia de Magude	100306	Yes	Yes	MAGUDE	MAPUTO PROVINCIA	Maputo provincia	1	0	3	3	Type I/Urban HC	1	Rural HC type I	Rural HC type I	Ariel	Ariel	1	1	Yes	Yes	ASG before period	No	0	Yes	Option B-Plus before period	0	0	Yes	ART at MCH dept during period	1	1	Yes	Yes		Yes	EPTS database before period	0		3230	More than 2000	No	51	>45	>45	>=45	More than 30 years old	No	Yes	>45
Hospital de Dia de Magude	100306	Yes	Yes	MAGUDE	MAPUTO PROVINCIA	Maputo provincia	1	0	3	3	Type I/Urban HC	1	Rural HC type I	Rural HC type I	Ariel	Ariel	1	1	Yes	Yes	ASG before period	No	0	Yes	Option B-Plus before period	0	0	Yes	ART at MCH dept during period	1	1	Yes	Yes		Yes	EPTS database before period	0		3230	More than 2000	No	30	26-35	26-35	25-34	30 years or less	No	No	26-35
Hospital de Dia de Magude	100306	Yes	Yes	MAGUDE	MAPUTO PROVINCIA	Maputo provincia	1	0	3	3	Type I/Urban HC	1	Rural HC type I	Rural HC type I	Ariel	Ariel	1	1	Yes	Yes	ASG before period	No	0	Yes	Option B-Plus before period	0	0	Yes	ART at MCH dept during period	1	1	Yes	Yes		Yes	EPTS database before period	0		3230	More than 2000	No	26	26-35	26-35	25-34	30 years or less	No	No	26-35
Hospital de Dia de Magude	100306	Yes	Yes	MAGUDE	MAPUTO PROVINCIA	Maputo provincia	1	0	3	3	Type I/Urban HC	1	Rural HC type I	Rural HC type I	Ariel	Ariel	1	1	Yes	Yes	ASG before period	No	0	Yes	Option B-Plus before period	0	0	Yes	ART at MCH dept during period	1	1	Yes	Yes		Yes	EPTS database before period	0		3230	More than 2000	No	25	16-25	16-25	25-34	30 years or less	No	No	0
Hospital de Dia de Magude	100306	Yes	Yes	MAGUDE	MAPUTO PROVINCIA	Maputo provincia	1	0	3	3	Type I/Urban HC	1	Rural HC type I	Rural HC type I	Ariel	Ariel	1	1	Yes	Yes	ASG before period	No	0	Yes	Option B-Plus before period	0	0	Yes	ART at MCH dept during period	1	1	Yes	Yes		Yes	EPTS database before period	0		3230	More than 2000	No	24	16-25	16-25	15-24	30 years or less	No	No	0
Hospital de Dia de Magude	100306	Yes	Yes	MAGUDE	MAPUTO PROVINCIA	Maputo provincia	1	0	3	3	Type I/Urban HC	1	Rural HC type I	Rural HC type I	Ariel	Ariel	1	1	Yes	Yes	ASG before period	No	0	Yes	Option B-Plus before period	0	0	Yes	ART at MCH dept during period	1	1	Yes	Yes		Yes	EPTS database before period	0		3230	More than 2000	No	30	26-35	26-35	25-34	30 years or less	No	No	26-35
Hospital de Dia de Magude	100306	Yes	Yes	MAGUDE	MAPUTO PROVINCIA	Maputo provincia	1	0	3	3	Type I/Urban HC	1	Rural HC type I	Rural HC type I	Ariel	Ariel	1	1	Yes	Yes	ASG before period	No	0	Yes	Option B-Plus before period	0	0	Yes	ART at MCH dept during period	1	1	Yes	Yes		Yes	EPTS database before period	0		3230	More than 2000	No	60	>45	>45	>=45	More than 30 years old	No	Yes	>45
Hospital de Dia de Magude	100306	Yes	Yes	MAGUDE	MAPUTO PROVINCIA	Maputo provincia	1	0	3	3	Type I/Urban HC	1	Rural HC type I	Rural HC type I	Ariel	Ariel	1	1	Yes	Yes	ASG before period	No	0	Yes	Option B-Plus before period	0	0	Yes	ART at MCH dept during period	1	1	Yes	Yes		Yes	EPTS database before period	0		3230	More than 2000	No	21	16-25	16-25	15-24	30 years or less	No	No	0
Hospital de Dia de Magude	100306	Yes	Yes	MAGUDE	MAPUTO PROVINCIA	Maputo provincia	1	0	3	3	Type I/Urban HC	1	Rural HC type I	Rural HC type I	Ariel	Ariel	1	1	Yes	Yes	ASG before period	No	0	Yes	Option B-Plus before period	0	0	Yes	ART at MCH dept during period	1	1	Yes	Yes		Yes	EPTS database before period	0		3230	More than 2000	No	22	16-25	16-25	15-24	30 years or less	No	No	0
Hospital de Dia de Magude	100306	Yes	Yes	MAGUDE	MAPUTO PROVINCIA	Maputo provincia	1	0	3	3	Type I/Urban HC	1	Rural HC type I	Rural HC type I	Ariel	Ariel	1	1	Yes	Yes	ASG before period	No	0	Yes	Option B-Plus before period	0	0	Yes	ART at MCH dept during period	1	1	Yes	Yes		Yes	EPTS database before period	0		3230	More than 2000	No	45	36-45	36-45	>=45	More than 30 years old	No	No	36-45
Hospital de Dia de Magude	100306	Yes	Yes	MAGUDE	MAPUTO PROVINCIA	Maputo provincia	1	0	3	3	Type I/Urban HC	1	Rural HC type I	Rural HC type I	Ariel	Ariel	1	1	Yes	Yes	ASG before period	No	0	Yes	Option B-Plus before period	0	0	Yes	ART at MCH dept during period	1	1	Yes	Yes		Yes	EPTS database before period	0		3230	More than 2000	No	4	<=15	<=5	<15	30 years or less	Yes	No	<=5
Hospital de Dia de Magude	100306	Yes	Yes	MAGUDE	MAPUTO PROVINCIA	Maputo provincia	1	0	3	3	Type I/Urban HC	1	Rural HC type I	Rural HC type I	Ariel	Ariel	1	1	Yes	Yes	ASG before period	No	0	Yes	Option B-Plus before period	0	0	Yes	ART at MCH dept during period	1	1	Yes	Yes		Yes	EPTS database before period	0		3230	More than 2000	No	37	36-45	36-45	35-44	More than 30 years old	No	No	36-45
Hospital de Dia de Magude	100306	Yes	Yes	MAGUDE	MAPUTO PROVINCIA	Maputo provincia	1	0	3	3	Type I/Urban HC	1	Rural HC type I	Rural HC type I	Ariel	Ariel	1	1	Yes	Yes	ASG before period	No	0	Yes	Option B-Plus before period	0	0	Yes	ART at MCH dept during period	1	1	Yes	Yes		Yes	EPTS database before period	0		3230	More than 2000	No	45	36-45	36-45	>=45	More than 30 years old	No	No	36-45
Hospital de Dia de Magude	100306	Yes	Yes	MAGUDE	MAPUTO PROVINCIA	Maputo provincia	1	0	3	3	Type I/Urban HC	1	Rural HC type I	Rural HC type I	Ariel	Ariel	1	1	Yes	Yes	ASG before period	No	0	Yes	Option B-Plus before period	0	0	Yes	ART at MCH dept during period	1	1	Yes	Yes		Yes	EPTS database before period	0		3230	More than 2000	No	50	>45	>45	>=45	More than 30 years old	No	Yes	>45
Hospital de Dia de Magude	100306	Yes	Yes	MAGUDE	MAPUTO PROVINCIA	Maputo provincia	1	0	3	3	Type I/Urban HC	1	Rural HC type I	Rural HC type I	Ariel	Ariel	1	1	Yes	Yes	ASG before period	No	0	Yes	Option B-Plus before period	0	0	Yes	ART at MCH dept during period	1	1	Yes	Yes		Yes	EPTS database before period	0		3230	More than 2000	No	33	26-35	26-35	25-34	More than 30 years old	No	No	26-35
Hospital de Dia de Magude	100306	Yes	Yes	MAGUDE	MAPUTO PROVINCIA	Maputo provincia	1	0	3	3	Type I/Urban HC	1	Rural HC type I	Rural HC type I	Ariel	Ariel	1	1	Yes	Yes	ASG before period	No	0	Yes	Option B-Plus before period	0	0	Yes	ART at MCH dept during period	1	1	Yes	Yes		Yes	EPTS database before period	0		3230	More than 2000	No	31	26-35	26-35	25-34	More than 30 years old	No	No	26-35
Hospital de Dia de Magude	100306	Yes	Yes	MAGUDE	MAPUTO PROVINCIA	Maputo provincia	1	0	3	3	Type I/Urban HC	1	Rural HC type I	Rural HC type I	Ariel	Ariel	1	1	Yes	Yes	ASG before period	No	0	Yes	Option B-Plus before period	0	0	Yes	ART at MCH dept during period	1	1	Yes	Yes		Yes	EPTS database before period	0		3230	More than 2000	No	35	26-35	26-35	35-44	More than 30 years old	No	No	26-35
Hospital de Dia de Magude	100306	Yes	Yes	MAGUDE	MAPUTO PROVINCIA	Maputo provincia	1	0	3	3	Type I/Urban HC	1	Rural HC type I	Rural HC type I	Ariel	Ariel	1	1	Yes	Yes	ASG before period	No	0	Yes	Option B-Plus before period	0	0	Yes	ART at MCH dept during period	1	1	Yes	Yes		Yes	EPTS database before period	0		3230	More than 2000	No	52	>45	>45	>=45	More than 30 years old	No	Yes	>45
Hospital de Dia de Magude	100306	Yes	Yes	MAGUDE	MAPUTO PROVINCIA	Maputo provincia	1	0	3	3	Type I/Urban HC	1	Rural HC type I	Rural HC type I	Ariel	Ariel	1	1	Yes	Yes	ASG before period	No	0	Yes	Option B-Plus before period	0	0	Yes	ART at MCH dept during period	1	1	Yes	Yes		Yes	EPTS database before period	0		3230	More than 2000	No	1	<=15	<=5	<15	30 years or less	Yes	No	<=5
Hospital de Dia de Magude	100306	Yes	Yes	MAGUDE	MAPUTO PROVINCIA	Maputo provincia	1	0	3	3	Type I/Urban HC	1	Rural HC type I	Rural HC type I	Ariel	Ariel	1	1	Yes	Yes	ASG before period	No	0	Yes	Option B-Plus before period	0	0	Yes	ART at MCH dept during period	1	1	Yes	Yes		Yes	EPTS database before period	0		3230	More than 2000	No	28	26-35	26-35	25-34	30 years or less	No	No	26-35
Hospital de Dia de Magude	100306	Yes	Yes	MAGUDE	MAPUTO PROVINCIA	Maputo provincia	1	0	3	3	Type I/Urban HC	1	Rural HC type I	Rural HC type I	Ariel	Ariel	1	1	Yes	Yes	ASG before period	No	0	Yes	Option B-Plus before period	0	0	Yes	ART at MCH dept during period	1	1	Yes	Yes		Yes	EPTS database before period	0		3230	More than 2000	No	30	26-35	26-35	25-34	30 years or less	No	No	26-35
Hospital de Dia de Magude	100306	Yes	Yes	MAGUDE	MAPUTO PROVINCIA	Maputo provincia	1	0	3	3	Type I/Urban HC	1	Rural HC type I	Rural HC type I	Ariel	Ariel	1	1	Yes	Yes	ASG before period	No	0	Yes	Option B-Plus before period	0	0	Yes	ART at MCH dept during period	1	1	Yes	Yes		Yes	EPTS database before period	0		3230	More than 2000	No	2	<=15	<=5	<15	30 years or less	Yes	No	<=5
Hospital de Dia de Magude	100306	Yes	Yes	MAGUDE	MAPUTO PROVINCIA	Maputo provincia	1	0	3	3	Type I/Urban HC	1	Rural HC type I	Rural HC type I	Ariel	Ariel	1	1	Yes	Yes	ASG before period	No	0	Yes	Option B-Plus before period	0	0	Yes	ART at MCH dept during period	1	1	Yes	Yes		Yes	EPTS database before period	0		3230	More than 2000	No	27	26-35	26-35	25-34	30 years or less	No	No	26-35
Hospital de Dia de Magude	100306	Yes	Yes	MAGUDE	MAPUTO PROVINCIA	Maputo provincia	1	0	3	3	Type I/Urban HC	1	Rural HC type I	Rural HC type I	Ariel	Ariel	1	1	Yes	Yes	ASG before period	No	0	Yes	Option B-Plus before period	0	0	Yes	ART at MCH dept during period	1	1	Yes	Yes		Yes	EPTS database before period	0		3230	More than 2000	No	24	16-25	16-25	15-24	30 years or less	No	No	0
Hospital de Dia de Magude	100306	Yes	Yes	MAGUDE	MAPUTO PROVINCIA	Maputo provincia	1	0	3	3	Type I/Urban HC	1	Rural HC type I	Rural HC type I	Ariel	Ariel	1	1	Yes	Yes	ASG before period	No	0	Yes	Option B-Plus before period	0	0	Yes	ART at MCH dept during period	1	1	Yes	Yes		Yes	EPTS database before period	0		3230	More than 2000	No	23	16-25	16-25	15-24	30 years or less	No	No	0
Hospital de Dia de Magude	100306	Yes	Yes	MAGUDE	MAPUTO PROVINCIA	Maputo provincia	1	0	3	3	Type I/Urban HC	1	Rural HC type I	Rural HC type I	Ariel	Ariel	1	1	Yes	Yes	ASG before period	No	0	Yes	Option B-Plus before period	0	0	Yes	ART at MCH dept during period	1	1	Yes	Yes		Yes	EPTS database before period	0		3230	More than 2000	No	33	26-35	26-35	25-34	More than 30 years old	No	No	26-35
Hospital de Dia de Magude	100306	Yes	Yes	MAGUDE	MAPUTO PROVINCIA	Maputo provincia	1	0	3	3	Type I/Urban HC	1	Rural HC type I	Rural HC type I	Ariel	Ariel	1	1	Yes	Yes	ASG before period	No	0	Yes	Option B-Plus before period	0	0	Yes	ART at MCH dept during period	1	1	Yes	Yes		Yes	EPTS database before period	0		3230	More than 2000	No	23	16-25	16-25	15-24	30 years or less	No	No	0
Hospital de Dia de Magude	100306	Yes	Yes	MAGUDE	MAPUTO PROVINCIA	Maputo provincia	1	0	3	3	Type I/Urban HC	1	Rural HC type I	Rural HC type I	Ariel	Ariel	1	1	Yes	Yes	ASG before period	No	0	Yes	Option B-Plus before period	0	0	Yes	ART at MCH dept during period	1	1	Yes	Yes		Yes	EPTS database before period	0		3230	More than 2000	No	24	16-25	16-25	15-24	30 years or less	No	No	0
Hospital de Dia de Magude	100306	Yes	Yes	MAGUDE	MAPUTO PROVINCIA	Maputo provincia	1	0	3	3	Type I/Urban HC	1	Rural HC type I	Rural HC type I	Ariel	Ariel	1	1	Yes	Yes	ASG before period	No	0	Yes	Option B-Plus before period	0	0	Yes	ART at MCH dept during period	1	1	Yes	Yes		Yes	EPTS database before period	0		3230	More than 2000	No	23	16-25	16-25	15-24	30 years or less	No	No	0
Hospital de Dia de Magude	100306	Yes	Yes	MAGUDE	MAPUTO PROVINCIA	Maputo provincia	1	0	3	3	Type I/Urban HC	1	Rural HC type I	Rural HC type I	Ariel	Ariel	1	1	Yes	Yes	ASG before period	No	0	Yes	Option B-Plus before period	0	0	Yes	ART at MCH dept during period	1	1	Yes	Yes		Yes	EPTS database before period	0		3230	More than 2000	No	33	26-35	26-35	25-34	More than 30 years old	No	No	26-35
Hospital de Dia de Magude	100306	Yes	Yes	MAGUDE	MAPUTO PROVINCIA	Maputo provincia	1	0	3	3	Type I/Urban HC	1	Rural HC type I	Rural HC type I	Ariel	Ariel	1	1	Yes	Yes	ASG before period	No	0	Yes	Option B-Plus before period	0	0	Yes	ART at MCH dept during period	1	1	Yes	Yes		Yes	EPTS database before period	0		3230	More than 2000	No	0	<=15	<=5	<15	30 years or less	Yes	No	<=5
Hospital de Dia de Magude	100306	Yes	Yes	MAGUDE	MAPUTO PROVINCIA	Maputo provincia	1	0	3	3	Type I/Urban HC	1	Rural HC type I	Rural HC type I	Ariel	Ariel	1	1	Yes	Yes	ASG before period	No	0	Yes	Option B-Plus before period	0	0	Yes	ART at MCH dept during period	1	1	Yes	Yes		Yes	EPTS database before period	0		3230	More than 2000	No	22	16-25	16-25	15-24	30 years or less	No	No	0
Hospital de Dia de Magude	100306	Yes	Yes	MAGUDE	MAPUTO PROVINCIA	Maputo provincia	1	0	3	3	Type I/Urban HC	1	Rural HC type I	Rural HC type I	Ariel	Ariel	1	1	Yes	Yes	ASG before period	No	0	Yes	Option B-Plus before period	0	0	Yes	ART at MCH dept during period	1	1	Yes	Yes		Yes	EPTS database before period	0		3230	More than 2000	No	35	26-35	26-35	35-44	More than 30 years old	No	No	26-35
Hospital de Dia de Magude	100306	Yes	Yes	MAGUDE	MAPUTO PROVINCIA	Maputo provincia	1	0	3	3	Type I/Urban HC	1	Rural HC type I	Rural HC type I	Ariel	Ariel	1	1	Yes	Yes	ASG before period	No	0	Yes	Option B-Plus before period	0	0	Yes	ART at MCH dept during period	1	1	Yes	Yes		Yes	EPTS database before period	0		3230	More than 2000	No	23	16-25	16-25	15-24	30 years or less	No	No	0
Hospital de Dia de Magude	100306	Yes	Yes	MAGUDE	MAPUTO PROVINCIA	Maputo provincia	1	0	3	3	Type I/Urban HC	1	Rural HC type I	Rural HC type I	Ariel	Ariel	1	1	Yes	Yes	ASG before period	No	0	Yes	Option B-Plus before period	0	0	Yes	ART at MCH dept during period	1	1	Yes	Yes		Yes	EPTS database before period	0		3230	More than 2000	No	29	26-35	26-35	25-34	30 years or less	No	No	26-35
Hospital de Dia de Magude	100306	Yes	Yes	MAGUDE	MAPUTO PROVINCIA	Maputo provincia	1	0	3	3	Type I/Urban HC	1	Rural HC type I	Rural HC type I	Ariel	Ariel	1	1	Yes	Yes	ASG before period	No	0	Yes	Option B-Plus before period	0	0	Yes	ART at MCH dept during period	1	1	Yes	Yes		Yes	EPTS database before period	0		3230	More than 2000	No	26	26-35	26-35	25-34	30 years or less	No	No	26-35
Hospital de Dia de Magude	100306	Yes	Yes	MAGUDE	MAPUTO PROVINCIA	Maputo provincia	1	0	3	3	Type I/Urban HC	1	Rural HC type I	Rural HC type I	Ariel	Ariel	1	1	Yes	Yes	ASG before period	No	0	Yes	Option B-Plus before period	0	0	Yes	ART at MCH dept during period	1	1	Yes	Yes		Yes	EPTS database before period	0		3230	More than 2000	No	20	16-25	16-25	15-24	30 years or less	No	No	0
Hospital de Dia de Magude	100306	Yes	Yes	MAGUDE	MAPUTO PROVINCIA	Maputo provincia	1	0	3	3	Type I/Urban HC	1	Rural HC type I	Rural HC type I	Ariel	Ariel	1	1	Yes	Yes	ASG before period	No	0	Yes	Option B-Plus before period	0	0	Yes	ART at MCH dept during period	1	1	Yes	Yes		Yes	EPTS database before period	0		3230	More than 2000	No	40	36-45	36-45	35-44	More than 30 years old	No	No	36-45
Hospital de Dia de Magude	100306	Yes	Yes	MAGUDE	MAPUTO PROVINCIA	Maputo provincia	1	0	3	3	Type I/Urban HC	1	Rural HC type I	Rural HC type I	Ariel	Ariel	1	1	Yes	Yes	ASG before period	No	0	Yes	Option B-Plus before period	0	0	Yes	ART at MCH dept during period	1	1	Yes	Yes		Yes	EPTS database before period	0		3230	More than 2000	No	23	16-25	16-25	15-24	30 years or less	No	No	0
Hospital de Dia de Magude	100306	Yes	Yes	MAGUDE	MAPUTO PROVINCIA	Maputo provincia	1	0	3	3	Type I/Urban HC	1	Rural HC type I	Rural HC type I	Ariel	Ariel	1	1	Yes	Yes	ASG before period	No	0	Yes	Option B-Plus before period	0	0	Yes	ART at MCH dept during period	1	1	Yes	Yes		Yes	EPTS database before period	0		3230	More than 2000	No	27	26-35	26-35	25-34	30 years or less	No	No	26-35
Hospital de Dia de Magude	100306	Yes	Yes	MAGUDE	MAPUTO PROVINCIA	Maputo provincia	1	0	3	3	Type I/Urban HC	1	Rural HC type I	Rural HC type I	Ariel	Ariel	1	1	Yes	Yes	ASG before period	No	0	Yes	Option B-Plus before period	0	0	Yes	ART at MCH dept during period	1	1	Yes	Yes		Yes	EPTS database before period	0		3230	More than 2000	No	32	26-35	26-35	25-34	More than 30 years old	No	No	26-35
Hospital de Dia de Magude	100306	Yes	Yes	MAGUDE	MAPUTO PROVINCIA	Maputo provincia	1	0	3	3	Type I/Urban HC	1	Rural HC type I	Rural HC type I	Ariel	Ariel	1	1	Yes	Yes	ASG before period	No	0	Yes	Option B-Plus before period	0	0	Yes	ART at MCH dept during period	1	1	Yes	Yes		Yes	EPTS database before period	0		3230	More than 2000	No	26	26-35	26-35	25-34	30 years or less	No	No	26-35
Hospital de Dia de Magude	100306	Yes	Yes	MAGUDE	MAPUTO PROVINCIA	Maputo provincia	1	0	3	3	Type I/Urban HC	1	Rural HC type I	Rural HC type I	Ariel	Ariel	1	1	Yes	Yes	ASG before period	No	0	Yes	Option B-Plus before period	0	0	Yes	ART at MCH dept during period	1	1	Yes	Yes		Yes	EPTS database before period	0		3230	More than 2000	No	64	>45	>45	>=45	More than 30 years old	No	Yes	>45
Hospital de Dia de Magude	100306	Yes	Yes	MAGUDE	MAPUTO PROVINCIA	Maputo provincia	1	0	3	3	Type I/Urban HC	1	Rural HC type I	Rural HC type I	Ariel	Ariel	1	1	Yes	Yes	ASG before period	No	0	Yes	Option B-Plus before period	0	0	Yes	ART at MCH dept during period	1	1	Yes	Yes		Yes	EPTS database before period	0		3230	More than 2000	No	34	26-35	26-35	25-34	More than 30 years old	No	No	26-35
Hospital de Dia de Magude	100306	Yes	Yes	MAGUDE	MAPUTO PROVINCIA	Maputo provincia	1	0	3	3	Type I/Urban HC	1	Rural HC type I	Rural HC type I	Ariel	Ariel	1	1	Yes	Yes	ASG before period	No	0	Yes	Option B-Plus before period	0	0	Yes	ART at MCH dept during period	1	1	Yes	Yes		Yes	EPTS database before period	0		3230	More than 2000	No	4	<=15	<=5	<15	30 years or less	Yes	No	<=5
Hospital de Dia de Magude	100306	Yes	Yes	MAGUDE	MAPUTO PROVINCIA	Maputo provincia	1	0	3	3	Type I/Urban HC	1	Rural HC type I	Rural HC type I	Ariel	Ariel	1	1	Yes	Yes	ASG before period	No	0	Yes	Option B-Plus before period	0	0	Yes	ART at MCH dept during period	1	1	Yes	Yes		Yes	EPTS database before period	0		3230	More than 2000	No	38	36-45	36-45	35-44	More than 30 years old	No	No	36-45
Hospital de Dia de Magude	100306	Yes	Yes	MAGUDE	MAPUTO PROVINCIA	Maputo provincia	1	0	3	3	Type I/Urban HC	1	Rural HC type I	Rural HC type I	Ariel	Ariel	1	1	Yes	Yes	ASG before period	No	0	Yes	Option B-Plus before period	0	0	Yes	ART at MCH dept during period	1	1	Yes	Yes		Yes	EPTS database before period	0		3230	More than 2000	No	26	26-35	26-35	25-34	30 years or less	No	No	26-35
Hospital de Dia de Magude	100306	Yes	Yes	MAGUDE	MAPUTO PROVINCIA	Maputo provincia	1	0	3	3	Type I/Urban HC	1	Rural HC type I	Rural HC type I	Ariel	Ariel	1	1	Yes	Yes	ASG before period	No	0	Yes	Option B-Plus before period	0	0	Yes	ART at MCH dept during period	1	1	Yes	Yes		Yes	EPTS database before period	0		3230	More than 2000	No	35	26-35	26-35	35-44	More than 30 years old	No	No	26-35
Hospital de Dia de Magude	100306	Yes	Yes	MAGUDE	MAPUTO PROVINCIA	Maputo provincia	1	0	3	3	Type I/Urban HC	1	Rural HC type I	Rural HC type I	Ariel	Ariel	1	1	Yes	Yes	ASG before period	No	0	Yes	Option B-Plus before period	0	0	Yes	ART at MCH dept during period	1	1	Yes	Yes		Yes	EPTS database before period	0		3230	More than 2000	No	43	36-45	36-45	35-44	More than 30 years old	No	No	36-45
Hospital de Dia de Magude	100306	Yes	Yes	MAGUDE	MAPUTO PROVINCIA	Maputo provincia	1	0	3	3	Type I/Urban HC	1	Rural HC type I	Rural HC type I	Ariel	Ariel	1	1	Yes	Yes	ASG before period	No	0	Yes	Option B-Plus before period	0	0	Yes	ART at MCH dept during period	1	1	Yes	Yes		Yes	EPTS database before period	0		3230	More than 2000	No	70	>45	>45	>=45	More than 30 years old	No	Yes	>45
Hospital de Dia de Magude	100306	Yes	Yes	MAGUDE	MAPUTO PROVINCIA	Maputo provincia	1	0	3	3	Type I/Urban HC	1	Rural HC type I	Rural HC type I	Ariel	Ariel	1	1	Yes	Yes	ASG before period	No	0	Yes	Option B-Plus before period	0	0	Yes	ART at MCH dept during period	1	1	Yes	Yes		Yes	EPTS database before period	0		3230	More than 2000	No	54	>45	>45	>=45	More than 30 years old	No	Yes	>45
Hospital de Dia de Magude	100306	Yes	Yes	MAGUDE	MAPUTO PROVINCIA	Maputo provincia	1	0	3	3	Type I/Urban HC	1	Rural HC type I	Rural HC type I	Ariel	Ariel	1	1	Yes	Yes	ASG before period	No	0	Yes	Option B-Plus before period	0	0	Yes	ART at MCH dept during period	1	1	Yes	Yes		Yes	EPTS database before period	0		3230	More than 2000	No	0	<=15	<=5	<15	30 years or less	Yes	No	<=5
Hospital de Dia de Magude	100306	Yes	Yes	MAGUDE	MAPUTO PROVINCIA	Maputo provincia	1	0	3	3	Type I/Urban HC	1	Rural HC type I	Rural HC type I	Ariel	Ariel	1	1	Yes	Yes	ASG before period	No	0	Yes	Option B-Plus before period	0	0	Yes	ART at MCH dept during period	1	1	Yes	Yes		Yes	EPTS database before period	0		3230	More than 2000	No	30	26-35	26-35	25-34	30 years or less	No	No	26-35
Hospital de Dia de Magude	100306	Yes	Yes	MAGUDE	MAPUTO PROVINCIA	Maputo provincia	1	0	3	3	Type I/Urban HC	1	Rural HC type I	Rural HC type I	Ariel	Ariel	1	1	Yes	Yes	ASG before period	No	0	Yes	Option B-Plus before period	0	0	Yes	ART at MCH dept during period	1	1	Yes	Yes		Yes	EPTS database before period	0		3230	More than 2000	No	34	26-35	26-35	25-34	More than 30 years old	No	No	26-35
Hospital de Dia de Magude	100306	Yes	Yes	MAGUDE	MAPUTO PROVINCIA	Maputo provincia	1	0	3	3	Type I/Urban HC	1	Rural HC type I	Rural HC type I	Ariel	Ariel	1	1	Yes	Yes	ASG before period	No	0	Yes	Option B-Plus before period	0	0	Yes	ART at MCH dept during period	1	1	Yes	Yes		Yes	EPTS database before period	0		3230	More than 2000	No	47	>45	>45	>=45	More than 30 years old	No	Yes	>45
Hospital de Dia de Magude	100306	Yes	Yes	MAGUDE	MAPUTO PROVINCIA	Maputo provincia	1	0	3	3	Type I/Urban HC	1	Rural HC type I	Rural HC type I	Ariel	Ariel	1	1	Yes	Yes	ASG before period	No	0	Yes	Option B-Plus before period	0	0	Yes	ART at MCH dept during period	1	1	Yes	Yes		Yes	EPTS database before period	0		3230	More than 2000	No	5	<=15	<=5	<15	30 years or less	Yes	No	<=5
Hospital de Dia de Magude	100306	Yes	Yes	MAGUDE	MAPUTO PROVINCIA	Maputo provincia	1	0	3	3	Type I/Urban HC	1	Rural HC type I	Rural HC type I	Ariel	Ariel	1	1	Yes	Yes	ASG before period	No	0	Yes	Option B-Plus before period	0	0	Yes	ART at MCH dept during period	1	1	Yes	Yes		Yes	EPTS database before period	0		3230	More than 2000	No	25	16-25	16-25	25-34	30 years or less	No	No	0
Hospital de Dia de Magude	100306	Yes	Yes	MAGUDE	MAPUTO PROVINCIA	Maputo provincia	1	0	3	3	Type I/Urban HC	1	Rural HC type I	Rural HC type I	Ariel	Ariel	1	1	Yes	Yes	ASG before period	No	0	Yes	Option B-Plus before period	0	0	Yes	ART at MCH dept during period	1	1	Yes	Yes		Yes	EPTS database before period	0		3230	More than 2000	No	31	26-35	26-35	25-34	More than 30 years old	No	No	26-35
Hospital de Dia de Magude	100306	Yes	Yes	MAGUDE	MAPUTO PROVINCIA	Maputo provincia	1	0	3	3	Type I/Urban HC	1	Rural HC type I	Rural HC type I	Ariel	Ariel	1	1	Yes	Yes	ASG before period	No	0	Yes	Option B-Plus before period	0	0	Yes	ART at MCH dept during period	1	1	Yes	Yes		Yes	EPTS database before period	0		3230	More than 2000	No	39	36-45	36-45	35-44	More than 30 years old	No	No	36-45
Hospital de Dia de Magude	100306	Yes	Yes	MAGUDE	MAPUTO PROVINCIA	Maputo provincia	1	0	3	3	Type I/Urban HC	1	Rural HC type I	Rural HC type I	Ariel	Ariel	1	1	Yes	Yes	ASG before period	No	0	Yes	Option B-Plus before period	0	0	Yes	ART at MCH dept during period	1	1	Yes	Yes		Yes	EPTS database before period	0		3230	More than 2000	No	32	26-35	26-35	25-34	More than 30 years old	No	No	26-35
Hospital de Dia de Magude	100306	Yes	Yes	MAGUDE	MAPUTO PROVINCIA	Maputo provincia	1	0	3	3	Type I/Urban HC	1	Rural HC type I	Rural HC type I	Ariel	Ariel	1	1	Yes	Yes	ASG before period	No	0	Yes	Option B-Plus before period	0	0	Yes	ART at MCH dept during period	1	1	Yes	Yes		Yes	EPTS database before period	0		3230	More than 2000	No	33	26-35	26-35	25-34	More than 30 years old	No	No	26-35
Hospital de Dia de Magude	100306	Yes	Yes	MAGUDE	MAPUTO PROVINCIA	Maputo provincia	1	0	3	3	Type I/Urban HC	1	Rural HC type I	Rural HC type I	Ariel	Ariel	1	1	Yes	Yes	ASG before period	No	0	Yes	Option B-Plus before period	0	0	Yes	ART at MCH dept during period	1	1	Yes	Yes		Yes	EPTS database before period	0		3230	More than 2000	No	32	26-35	26-35	25-34	More than 30 years old	No	No	26-35
Hospital de Dia de Magude	100306	Yes	Yes	MAGUDE	MAPUTO PROVINCIA	Maputo provincia	1	0	3	3	Type I/Urban HC	1	Rural HC type I	Rural HC type I	Ariel	Ariel	1	1	Yes	Yes	ASG before period	No	0	Yes	Option B-Plus before period	0	0	Yes	ART at MCH dept during period	1	1	Yes	Yes		Yes	EPTS database before period	0		3230	More than 2000	No	30	26-35	26-35	25-34	30 years or less	No	No	26-35
Hospital de Dia de Magude	100306	Yes	Yes	MAGUDE	MAPUTO PROVINCIA	Maputo provincia	1	0	3	3	Type I/Urban HC	1	Rural HC type I	Rural HC type I	Ariel	Ariel	1	1	Yes	Yes	ASG before period	No	0	Yes	Option B-Plus before period	0	0	Yes	ART at MCH dept during period	1	1	Yes	Yes		Yes	EPTS database before period	0		3230	More than 2000	No	21	16-25	16-25	15-24	30 years or less	No	No	0
Hospital de Dia de Magude	100306	Yes	Yes	MAGUDE	MAPUTO PROVINCIA	Maputo provincia	1	0	3	3	Type I/Urban HC	1	Rural HC type I	Rural HC type I	Ariel	Ariel	1	1	Yes	Yes	ASG before period	No	0	Yes	Option B-Plus before period	0	0	Yes	ART at MCH dept during period	1	1	Yes	Yes		Yes	EPTS database before period	0		3230	More than 2000	No	26	26-35	26-35	25-34	30 years or less	No	No	26-35
Hospital de Dia de Magude	100306	Yes	Yes	MAGUDE	MAPUTO PROVINCIA	Maputo provincia	1	0	3	3	Type I/Urban HC	1	Rural HC type I	Rural HC type I	Ariel	Ariel	1	1	Yes	Yes	ASG before period	No	0	Yes	Option B-Plus before period	0	0	Yes	ART at MCH dept during period	1	1	Yes	Yes		Yes	EPTS database before period	0		3230	More than 2000	No	19	16-25	16-25	15-24	30 years or less	No	No	0
Hospital de Dia de Magude	100306	Yes	Yes	MAGUDE	MAPUTO PROVINCIA	Maputo provincia	1	0	3	3	Type I/Urban HC	1	Rural HC type I	Rural HC type I	Ariel	Ariel	1	1	Yes	Yes	ASG before period	No	0	Yes	Option B-Plus before period	0	0	Yes	ART at MCH dept during period	1	1	Yes	Yes		Yes	EPTS database before period	0		3230	More than 2000	No	50	>45	>45	>=45	More than 30 years old	No	Yes	>45
Hospital de Dia de Magude	100306	Yes	Yes	MAGUDE	MAPUTO PROVINCIA	Maputo provincia	1	0	3	3	Type I/Urban HC	1	Rural HC type I	Rural HC type I	Ariel	Ariel	1	1	Yes	Yes	ASG before period	No	0	Yes	Option B-Plus before period	0	0	Yes	ART at MCH dept during period	1	1	Yes	Yes		Yes	EPTS database before period	0		3230	More than 2000	No	39	36-45	36-45	35-44	More than 30 years old	No	No	36-45
Hospital de Dia de Magude	100306	Yes	Yes	MAGUDE	MAPUTO PROVINCIA	Maputo provincia	1	0	3	3	Type I/Urban HC	1	Rural HC type I	Rural HC type I	Ariel	Ariel	1	1	Yes	Yes	ASG before period	No	0	Yes	Option B-Plus before period	0	0	Yes	ART at MCH dept during period	1	1	Yes	Yes		Yes	EPTS database before period	0		3230	More than 2000	No	27	26-35	26-35	25-34	30 years or less	No	No	26-35
Hospital de Dia de Magude	100306	Yes	Yes	MAGUDE	MAPUTO PROVINCIA	Maputo provincia	1	0	3	3	Type I/Urban HC	1	Rural HC type I	Rural HC type I	Ariel	Ariel	1	1	Yes	Yes	ASG before period	No	0	Yes	Option B-Plus before period	0	0	Yes	ART at MCH dept during period	1	1	Yes	Yes		Yes	EPTS database before period	0		3230	More than 2000	No	25	16-25	16-25	25-34	30 years or less	No	No	0
Hospital de Dia de Magude	100306	Yes	Yes	MAGUDE	MAPUTO PROVINCIA	Maputo provincia	1	0	3	3	Type I/Urban HC	1	Rural HC type I	Rural HC type I	Ariel	Ariel	1	1	Yes	Yes	ASG before period	No	0	Yes	Option B-Plus before period	0	0	Yes	ART at MCH dept during period	1	1	Yes	Yes		Yes	EPTS database before period	0		3230	More than 2000	No	32	26-35	26-35	25-34	More than 30 years old	No	No	26-35
Hospital de Dia de Magude	100306	Yes	Yes	MAGUDE	MAPUTO PROVINCIA	Maputo provincia	1	0	3	3	Type I/Urban HC	1	Rural HC type I	Rural HC type I	Ariel	Ariel	1	1	Yes	Yes	ASG before period	No	0	Yes	Option B-Plus before period	0	0	Yes	ART at MCH dept during period	1	1	Yes	Yes		Yes	EPTS database before period	0		3230	More than 2000	No	20	16-25	16-25	15-24	30 years or less	No	No	0
Hospital de Dia de Magude	100306	Yes	Yes	MAGUDE	MAPUTO PROVINCIA	Maputo provincia	1	0	3	3	Type I/Urban HC	1	Rural HC type I	Rural HC type I	Ariel	Ariel	1	1	Yes	Yes	ASG before period	No	0	Yes	Option B-Plus before period	0	0	Yes	ART at MCH dept during period	1	1	Yes	Yes		Yes	EPTS database before period	0		3230	More than 2000	No	23	16-25	16-25	15-24	30 years or less	No	No	0
Hospital de Dia de Magude	100306	Yes	Yes	MAGUDE	MAPUTO PROVINCIA	Maputo provincia	1	0	3	3	Type I/Urban HC	1	Rural HC type I	Rural HC type I	Ariel	Ariel	1	1	Yes	Yes	ASG before period	No	0	Yes	Option B-Plus before period	0	0	Yes	ART at MCH dept during period	1	1	Yes	Yes		Yes	EPTS database before period	0		3230	More than 2000	No	23	16-25	16-25	15-24	30 years or less	No	No	0
Hospital de Dia de Magude	100306	Yes	Yes	MAGUDE	MAPUTO PROVINCIA	Maputo provincia	1	0	3	3	Type I/Urban HC	1	Rural HC type I	Rural HC type I	Ariel	Ariel	1	1	Yes	Yes	ASG before period	No	0	Yes	Option B-Plus before period	0	0	Yes	ART at MCH dept during period	1	1	Yes	Yes		Yes	EPTS database before period	0		3230	More than 2000	No	61	>45	>45	>=45	More than 30 years old	No	Yes	>45
Hospital de Dia de Magude	100306	Yes	Yes	MAGUDE	MAPUTO PROVINCIA	Maputo provincia	1	0	3	3	Type I/Urban HC	1	Rural HC type I	Rural HC type I	Ariel	Ariel	1	1	Yes	Yes	ASG before period	No	0	Yes	Option B-Plus before period	0	0	Yes	ART at MCH dept during period	1	1	Yes	Yes		Yes	EPTS database before period	0		3230	More than 2000	No	31	26-35	26-35	25-34	More than 30 years old	No	No	26-35
Hospital de Dia de Magude	100306	Yes	Yes	MAGUDE	MAPUTO PROVINCIA	Maputo provincia	1	0	3	3	Type I/Urban HC	1	Rural HC type I	Rural HC type I	Ariel	Ariel	1	1	Yes	Yes	ASG before period	No	0	Yes	Option B-Plus before period	0	0	Yes	ART at MCH dept during period	1	1	Yes	Yes		Yes	EPTS database before period	0		3230	More than 2000	No	50	>45	>45	>=45	More than 30 years old	No	Yes	>45
Hospital de Dia de Magude	100306	Yes	Yes	MAGUDE	MAPUTO PROVINCIA	Maputo provincia	1	0	3	3	Type I/Urban HC	1	Rural HC type I	Rural HC type I	Ariel	Ariel	1	1	Yes	Yes	ASG before period	No	0	Yes	Option B-Plus before period	0	0	Yes	ART at MCH dept during period	1	1	Yes	Yes		Yes	EPTS database before period	0		3230	More than 2000	No	38	36-45	36-45	35-44	More than 30 years old	No	No	36-45
Hospital de Dia de Magude	100306	Yes	Yes	MAGUDE	MAPUTO PROVINCIA	Maputo provincia	1	0	3	3	Type I/Urban HC	1	Rural HC type I	Rural HC type I	Ariel	Ariel	1	1	Yes	Yes	ASG before period	No	0	Yes	Option B-Plus before period	0	0	Yes	ART at MCH dept during period	1	1	Yes	Yes		Yes	EPTS database before period	0		3230	More than 2000	No	33	26-35	26-35	25-34	More than 30 years old	No	No	26-35
Hospital de Dia de Magude	100306	Yes	Yes	MAGUDE	MAPUTO PROVINCIA	Maputo provincia	1	0	3	3	Type I/Urban HC	1	Rural HC type I	Rural HC type I	Ariel	Ariel	1	1	Yes	Yes	ASG before period	No	0	Yes	Option B-Plus before period	0	0	Yes	ART at MCH dept during period	1	1	Yes	Yes		Yes	EPTS database before period	0		3230	More than 2000	No	44	36-45	36-45	35-44	More than 30 years old	No	No	36-45
Hospital de Dia de Magude	100306	Yes	Yes	MAGUDE	MAPUTO PROVINCIA	Maputo provincia	1	0	3	3	Type I/Urban HC	1	Rural HC type I	Rural HC type I	Ariel	Ariel	1	1	Yes	Yes	ASG before period	No	0	Yes	Option B-Plus before period	0	0	Yes	ART at MCH dept during period	1	1	Yes	Yes		Yes	EPTS database before period	0		3230	More than 2000	No	60	>45	>45	>=45	More than 30 years old	No	Yes	>45
Hospital de Dia de Magude	100306	Yes	Yes	MAGUDE	MAPUTO PROVINCIA	Maputo provincia	1	0	3	3	Type I/Urban HC	1	Rural HC type I	Rural HC type I	Ariel	Ariel	1	1	Yes	Yes	ASG before period	No	0	Yes	Option B-Plus before period	0	0	Yes	ART at MCH dept during period	1	1	Yes	Yes		Yes	EPTS database before period	0		3230	More than 2000	No	33	26-35	26-35	25-34	More than 30 years old	No	No	26-35
Hospital de Dia de Magude	100306	Yes	Yes	MAGUDE	MAPUTO PROVINCIA	Maputo provincia	1	0	3	3	Type I/Urban HC	1	Rural HC type I	Rural HC type I	Ariel	Ariel	1	1	Yes	Yes	ASG before period	No	0	Yes	Option B-Plus before period	0	0	Yes	ART at MCH dept during period	1	1	Yes	Yes		Yes	EPTS database before period	0		3230	More than 2000	No	24	16-25	16-25	15-24	30 years or less	No	No	0
Hospital de Dia de Magude	100306	Yes	Yes	MAGUDE	MAPUTO PROVINCIA	Maputo provincia	1	0	3	3	Type I/Urban HC	1	Rural HC type I	Rural HC type I	Ariel	Ariel	1	1	Yes	Yes	ASG before period	No	0	Yes	Option B-Plus before period	0	0	Yes	ART at MCH dept during period	1	1	Yes	Yes		Yes	EPTS database before period	0		3230	More than 2000	No	24	16-25	16-25	15-24	30 years or less	No	No	0
Hospital de Dia de Magude	100306	Yes	Yes	MAGUDE	MAPUTO PROVINCIA	Maputo provincia	1	0	3	3	Type I/Urban HC	1	Rural HC type I	Rural HC type I	Ariel	Ariel	1	1	Yes	Yes	ASG before period	No	0	Yes	Option B-Plus before period	0	0	Yes	ART at MCH dept during period	1	1	Yes	Yes		Yes	EPTS database before period	0		3230	More than 2000	No	47	>45	>45	>=45	More than 30 years old	No	Yes	>45
Hospital de Dia de Magude	100306	Yes	Yes	MAGUDE	MAPUTO PROVINCIA	Maputo provincia	1	0	3	3	Type I/Urban HC	1	Rural HC type I	Rural HC type I	Ariel	Ariel	1	1	Yes	Yes	ASG before period	No	0	Yes	Option B-Plus before period	0	0	Yes	ART at MCH dept during period	1	1	Yes	Yes		Yes	EPTS database before period	0		3230	More than 2000	No	33	26-35	26-35	25-34	More than 30 years old	No	No	26-35
Hospital de Dia de Magude	100306	Yes	Yes	MAGUDE	MAPUTO PROVINCIA	Maputo provincia	1	0	3	3	Type I/Urban HC	1	Rural HC type I	Rural HC type I	Ariel	Ariel	1	1	Yes	Yes	ASG before period	No	0	Yes	Option B-Plus before period	0	0	Yes	ART at MCH dept during period	1	1	Yes	Yes		Yes	EPTS database before period	0		3230	More than 2000	No	51	>45	>45	>=45	More than 30 years old	No	Yes	>45
Hospital de Dia de Magude	100306	Yes	Yes	MAGUDE	MAPUTO PROVINCIA	Maputo provincia	1	0	3	3	Type I/Urban HC	1	Rural HC type I	Rural HC type I	Ariel	Ariel	1	1	Yes	Yes	ASG before period	No	0	Yes	Option B-Plus before period	0	0	Yes	ART at MCH dept during period	1	1	Yes	Yes		Yes	EPTS database before period	0		3230	More than 2000	No	24	16-25	16-25	15-24	30 years or less	No	No	0
Hospital de Dia de Magude	100306	Yes	Yes	MAGUDE	MAPUTO PROVINCIA	Maputo provincia	1	0	3	3	Type I/Urban HC	1	Rural HC type I	Rural HC type I	Ariel	Ariel	1	1	Yes	Yes	ASG before period	No	0	Yes	Option B-Plus before period	0	0	Yes	ART at MCH dept during period	1	1	Yes	Yes		Yes	EPTS database before period	0		3230	More than 2000	No	36	36-45	36-45	35-44	More than 30 years old	No	No	36-45
Hospital de Dia de Magude	100306	Yes	Yes	MAGUDE	MAPUTO PROVINCIA	Maputo provincia	1	0	3	3	Type I/Urban HC	1	Rural HC type I	Rural HC type I	Ariel	Ariel	1	1	Yes	Yes	ASG before period	No	0	Yes	Option B-Plus before period	0	0	Yes	ART at MCH dept during period	1	1	Yes	Yes		Yes	EPTS database before period	0		3230	More than 2000	No	30	26-35	26-35	25-34	30 years or less	No	No	26-35
Hospital de Dia de Magude	100306	Yes	Yes	MAGUDE	MAPUTO PROVINCIA	Maputo provincia	1	0	3	3	Type I/Urban HC	1	Rural HC type I	Rural HC type I	Ariel	Ariel	1	1	Yes	Yes	ASG before period	No	0	Yes	Option B-Plus before period	0	0	Yes	ART at MCH dept during period	1	1	Yes	Yes		Yes	EPTS database before period	0		3230	More than 2000	No	23	16-25	16-25	15-24	30 years or less	No	No	0
Hospital de Dia de Magude	100306	Yes	Yes	MAGUDE	MAPUTO PROVINCIA	Maputo provincia	1	0	3	3	Type I/Urban HC	1	Rural HC type I	Rural HC type I	Ariel	Ariel	1	1	Yes	Yes	ASG before period	No	0	Yes	Option B-Plus before period	0	0	Yes	ART at MCH dept during period	1	1	Yes	Yes		Yes	EPTS database before period	0		3230	More than 2000	No	33	26-35	26-35	25-34	More than 30 years old	No	No	26-35
Hospital de Dia de Magude	100306	Yes	Yes	MAGUDE	MAPUTO PROVINCIA	Maputo provincia	1	0	3	3	Type I/Urban HC	1	Rural HC type I	Rural HC type I	Ariel	Ariel	1	1	Yes	Yes	ASG before period	No	0	Yes	Option B-Plus before period	0	0	Yes	ART at MCH dept during period	1	1	Yes	Yes		Yes	EPTS database before period	0		3230	More than 2000	No	39	36-45	36-45	35-44	More than 30 years old	No	No	36-45
Hospital de Dia de Magude	100306	Yes	Yes	MAGUDE	MAPUTO PROVINCIA	Maputo provincia	1	0	3	3	Type I/Urban HC	1	Rural HC type I	Rural HC type I	Ariel	Ariel	1	1	Yes	Yes	ASG before period	No	0	Yes	Option B-Plus before period	0	0	Yes	ART at MCH dept during period	1	1	Yes	Yes		Yes	EPTS database before period	0		3230	More than 2000	No	28	26-35	26-35	25-34	30 years or less	No	No	26-35
Hospital de Dia de Magude	100306	Yes	Yes	MAGUDE	MAPUTO PROVINCIA	Maputo provincia	1	0	3	3	Type I/Urban HC	1	Rural HC type I	Rural HC type I	Ariel	Ariel	1	1	Yes	Yes	ASG before period	No	0	Yes	Option B-Plus before period	0	0	Yes	ART at MCH dept during period	1	1	Yes	Yes		Yes	EPTS database before period	0		3230	More than 2000	No	24	16-25	16-25	15-24	30 years or less	No	No	0
Hospital de Dia de Magude	100306	Yes	Yes	MAGUDE	MAPUTO PROVINCIA	Maputo provincia	1	0	3	3	Type I/Urban HC	1	Rural HC type I	Rural HC type I	Ariel	Ariel	1	1	Yes	Yes	ASG before period	No	0	Yes	Option B-Plus before period	0	0	Yes	ART at MCH dept during period	1	1	Yes	Yes		Yes	EPTS database before period	0		3230	More than 2000	No	43	36-45	36-45	35-44	More than 30 years old	No	No	36-45
Hospital de Dia de Magude	100306	Yes	Yes	MAGUDE	MAPUTO PROVINCIA	Maputo provincia	1	0	3	3	Type I/Urban HC	1	Rural HC type I	Rural HC type I	Ariel	Ariel	1	1	Yes	Yes	ASG before period	No	0	Yes	Option B-Plus before period	0	0	Yes	ART at MCH dept during period	1	1	Yes	Yes		Yes	EPTS database before period	0		3230	More than 2000	No	18	16-25	16-25	15-24	30 years or less	No	No	0
Hospital de Dia de Magude	100306	Yes	Yes	MAGUDE	MAPUTO PROVINCIA	Maputo provincia	1	0	3	3	Type I/Urban HC	1	Rural HC type I	Rural HC type I	Ariel	Ariel	1	1	Yes	Yes	ASG before period	No	0	Yes	Option B-Plus before period	0	0	Yes	ART at MCH dept during period	1	1	Yes	Yes		Yes	EPTS database before period	0		3230	More than 2000	No	36	36-45	36-45	35-44	More than 30 years old	No	No	36-45
Hospital de Dia de Magude	100306	Yes	Yes	MAGUDE	MAPUTO PROVINCIA	Maputo provincia	1	0	3	3	Type I/Urban HC	1	Rural HC type I	Rural HC type I	Ariel	Ariel	1	1	Yes	Yes	ASG before period	No	0	Yes	Option B-Plus before period	0	0	Yes	ART at MCH dept during period	1	1	Yes	Yes		Yes	EPTS database before period	0		3230	More than 2000	No	19	16-25	16-25	15-24	30 years or less	No	No	0
Hospital de Dia de Magude	100306	Yes	Yes	MAGUDE	MAPUTO PROVINCIA	Maputo provincia	1	0	3	3	Type I/Urban HC	1	Rural HC type I	Rural HC type I	Ariel	Ariel	1	1	Yes	Yes	ASG before period	No	0	Yes	Option B-Plus before period	0	0	Yes	ART at MCH dept during period	1	1	Yes	Yes		Yes	EPTS database before period	0		3230	More than 2000	No	7	<=15	6-15	<15	30 years or less	No	No	6-15
Hospital de Dia de Magude	100306	Yes	Yes	MAGUDE	MAPUTO PROVINCIA	Maputo provincia	1	0	3	3	Type I/Urban HC	1	Rural HC type I	Rural HC type I	Ariel	Ariel	1	1	Yes	Yes	ASG before period	No	0	Yes	Option B-Plus before period	0	0	Yes	ART at MCH dept during period	1	1	Yes	Yes		Yes	EPTS database before period	0		3230	More than 2000	No	50	>45	>45	>=45	More than 30 years old	No	Yes	>45
Hospital de Dia de Magude	100306	Yes	Yes	MAGUDE	MAPUTO PROVINCIA	Maputo provincia	1	0	3	3	Type I/Urban HC	1	Rural HC type I	Rural HC type I	Ariel	Ariel	1	1	Yes	Yes	ASG before period	No	0	Yes	Option B-Plus before period	0	0	Yes	ART at MCH dept during period	1	1	Yes	Yes		Yes	EPTS database before period	0		3230	More than 2000	No	2	<=15	<=5	<15	30 years or less	Yes	No	<=5
Hospital de Dia de Magude	100306	Yes	Yes	MAGUDE	MAPUTO PROVINCIA	Maputo provincia	1	0	3	3	Type I/Urban HC	1	Rural HC type I	Rural HC type I	Ariel	Ariel	1	1	Yes	Yes	ASG before period	No	0	Yes	Option B-Plus before period	0	0	Yes	ART at MCH dept during period	1	1	Yes	Yes		Yes	EPTS database before period	0		3230	More than 2000	No	39	36-45	36-45	35-44	More than 30 years old	No	No	36-45
Hospital de Dia de Magude	100306	Yes	Yes	MAGUDE	MAPUTO PROVINCIA	Maputo provincia	1	0	3	3	Type I/Urban HC	1	Rural HC type I	Rural HC type I	Ariel	Ariel	1	1	Yes	Yes	ASG before period	No	0	Yes	Option B-Plus before period	0	0	Yes	ART at MCH dept during period	1	1	Yes	Yes		Yes	EPTS database before period	0		3230	More than 2000	No	1	<=15	<=5	<15	30 years or less	Yes	No	<=5
Hospital de Dia de Magude	100306	Yes	Yes	MAGUDE	MAPUTO PROVINCIA	Maputo provincia	1	0	3	3	Type I/Urban HC	1	Rural HC type I	Rural HC type I	Ariel	Ariel	1	1	Yes	Yes	ASG before period	No	0	Yes	Option B-Plus before period	0	0	Yes	ART at MCH dept during period	1	1	Yes	Yes		Yes	EPTS database before period	0		3230	More than 2000	No	36	36-45	36-45	35-44	More than 30 years old	No	No	36-45
Hospital de Dia de Magude	100306	Yes	Yes	MAGUDE	MAPUTO PROVINCIA	Maputo provincia	1	0	3	3	Type I/Urban HC	1	Rural HC type I	Rural HC type I	Ariel	Ariel	1	1	Yes	Yes	ASG before period	No	0	Yes	Option B-Plus before period	0	0	Yes	ART at MCH dept during period	1	1	Yes	Yes		Yes	EPTS database before period	0		3230	More than 2000	No	65	>45	>45	>=45	More than 30 years old	No	Yes	>45
Hospital de Dia de Magude	100306	Yes	Yes	MAGUDE	MAPUTO PROVINCIA	Maputo provincia	1	0	3	3	Type I/Urban HC	1	Rural HC type I	Rural HC type I	Ariel	Ariel	1	1	Yes	Yes	ASG before period	No	0	Yes	Option B-Plus before period	0	0	Yes	ART at MCH dept during period	1	1	Yes	Yes		Yes	EPTS database before period	0		3230	More than 2000	No	31	26-35	26-35	25-34	More than 30 years old	No	No	26-35
Hospital de Dia de Magude	100306	Yes	Yes	MAGUDE	MAPUTO PROVINCIA	Maputo provincia	1	0	3	3	Type I/Urban HC	1	Rural HC type I	Rural HC type I	Ariel	Ariel	1	1	Yes	Yes	ASG before period	No	0	Yes	Option B-Plus before period	0	0	Yes	ART at MCH dept during period	1	1	Yes	Yes		Yes	EPTS database before period	0		3230	More than 2000	No	42	36-45	36-45	35-44	More than 30 years old	No	No	36-45
Hospital de Dia de Magude	100306	Yes	Yes	MAGUDE	MAPUTO PROVINCIA	Maputo provincia	1	0	3	3	Type I/Urban HC	1	Rural HC type I	Rural HC type I	Ariel	Ariel	1	1	Yes	Yes	ASG before period	No	0	Yes	Option B-Plus before period	0	0	Yes	ART at MCH dept during period	1	1	Yes	Yes		Yes	EPTS database before period	0		3230	More than 2000	No	22	16-25	16-25	15-24	30 years or less	No	No	0
Hospital de Dia de Magude	100306	Yes	Yes	MAGUDE	MAPUTO PROVINCIA	Maputo provincia	1	0	3	3	Type I/Urban HC	1	Rural HC type I	Rural HC type I	Ariel	Ariel	1	1	Yes	Yes	ASG before period	No	0	Yes	Option B-Plus before period	0	0	Yes	ART at MCH dept during period	1	1	Yes	Yes		Yes	EPTS database before period	0		3230	More than 2000	No	54	>45	>45	>=45	More than 30 years old	No	Yes	>45
Hospital de Dia de Magude	100306	Yes	Yes	MAGUDE	MAPUTO PROVINCIA	Maputo provincia	1	0	3	3	Type I/Urban HC	1	Rural HC type I	Rural HC type I	Ariel	Ariel	1	1	Yes	Yes	ASG before period	No	0	Yes	Option B-Plus before period	0	0	Yes	ART at MCH dept during period	1	1	Yes	Yes		Yes	EPTS database before period	0		3230	More than 2000	No	36	36-45	36-45	35-44	More than 30 years old	No	No	36-45
Hospital de Dia de Magude	100306	Yes	Yes	MAGUDE	MAPUTO PROVINCIA	Maputo provincia	1	0	3	3	Type I/Urban HC	1	Rural HC type I	Rural HC type I	Ariel	Ariel	1	1	Yes	Yes	ASG before period	No	0	Yes	Option B-Plus before period	0	0	Yes	ART at MCH dept during period	1	1	Yes	Yes		Yes	EPTS database before period	0		3230	More than 2000	No	26	26-35	26-35	25-34	30 years or less	No	No	26-35
Hospital de Dia de Magude	100306	Yes	Yes	MAGUDE	MAPUTO PROVINCIA	Maputo provincia	1	0	3	3	Type I/Urban HC	1	Rural HC type I	Rural HC type I	Ariel	Ariel	1	1	Yes	Yes	ASG before period	No	0	Yes	Option B-Plus before period	0	0	Yes	ART at MCH dept during period	1	1	Yes	Yes		Yes	EPTS database before period	0		3230	More than 2000	No	40	36-45	36-45	35-44	More than 30 years old	No	No	36-45
Hospital de Dia de Magude	100306	Yes	Yes	MAGUDE	MAPUTO PROVINCIA	Maputo provincia	1	0	3	3	Type I/Urban HC	1	Rural HC type I	Rural HC type I	Ariel	Ariel	1	1	Yes	Yes	ASG before period	No	0	Yes	Option B-Plus before period	0	0	Yes	ART at MCH dept during period	1	1	Yes	Yes		Yes	EPTS database before period	0		3230	More than 2000	No	39	36-45	36-45	35-44	More than 30 years old	No	No	36-45
Hospital de Dia de Magude	100306	Yes	Yes	MAGUDE	MAPUTO PROVINCIA	Maputo provincia	1	0	3	3	Type I/Urban HC	1	Rural HC type I	Rural HC type I	Ariel	Ariel	1	1	Yes	Yes	ASG before period	No	0	Yes	Option B-Plus before period	0	0	Yes	ART at MCH dept during period	1	1	Yes	Yes		Yes	EPTS database before period	0		3230	More than 2000	No	55	>45	>45	>=45	More than 30 years old	No	Yes	>45
Hospital de Dia de Magude	100306	Yes	Yes	MAGUDE	MAPUTO PROVINCIA	Maputo provincia	1	0	3	3	Type I/Urban HC	1	Rural HC type I	Rural HC type I	Ariel	Ariel	1	1	Yes	Yes	ASG before period	No	0	Yes	Option B-Plus before period	0	0	Yes	ART at MCH dept during period	1	1	Yes	Yes		Yes	EPTS database before period	0		3230	More than 2000	No	28	26-35	26-35	25-34	30 years or less	No	No	26-35
Hospital de Dia de Magude	100306	Yes	Yes	MAGUDE	MAPUTO PROVINCIA	Maputo provincia	1	0	3	3	Type I/Urban HC	1	Rural HC type I	Rural HC type I	Ariel	Ariel	1	1	Yes	Yes	ASG before period	No	0	Yes	Option B-Plus before period	0	0	Yes	ART at MCH dept during period	1	1	Yes	Yes		Yes	EPTS database before period	0		3230	More than 2000	No	60	>45	>45	>=45	More than 30 years old	No	Yes	>45
Hospital de Dia de Magude	100306	Yes	Yes	MAGUDE	MAPUTO PROVINCIA	Maputo provincia	1	0	3	3	Type I/Urban HC	1	Rural HC type I	Rural HC type I	Ariel	Ariel	1	1	Yes	Yes	ASG before period	No	0	Yes	Option B-Plus before period	0	0	Yes	ART at MCH dept during period	1	1	Yes	Yes		Yes	EPTS database before period	0		3230	More than 2000	No	32	26-35	26-35	25-34	More than 30 years old	No	No	26-35
Hospital de Dia de Magude	100306	Yes	Yes	MAGUDE	MAPUTO PROVINCIA	Maputo provincia	1	0	3	3	Type I/Urban HC	1	Rural HC type I	Rural HC type I	Ariel	Ariel	1	1	Yes	Yes	ASG before period	No	0	Yes	Option B-Plus before period	0	0	Yes	ART at MCH dept during period	1	1	Yes	Yes		Yes	EPTS database before period	0		3230	More than 2000	No	48	>45	>45	>=45	More than 30 years old	No	Yes	>45
Hospital de Dia de Magude	100306	Yes	Yes	MAGUDE	MAPUTO PROVINCIA	Maputo provincia	1	0	3	3	Type I/Urban HC	1	Rural HC type I	Rural HC type I	Ariel	Ariel	1	1	Yes	Yes	ASG before period	No	0	Yes	Option B-Plus before period	0	0	Yes	ART at MCH dept during period	1	1	Yes	Yes		Yes	EPTS database before period	0		3230	More than 2000	No	74	>45	>45	>=45	More than 30 years old	No	Yes	>45
Hospital de Dia de Magude	100306	Yes	Yes	MAGUDE	MAPUTO PROVINCIA	Maputo provincia	1	0	3	3	Type I/Urban HC	1	Rural HC type I	Rural HC type I	Ariel	Ariel	1	1	Yes	Yes	ASG before period	No	0	Yes	Option B-Plus before period	0	0	Yes	ART at MCH dept during period	1	1	Yes	Yes		Yes	EPTS database before period	0		3230	More than 2000	No	24	16-25	16-25	15-24	30 years or less	No	No	0
Hospital de Dia de Magude	100306	Yes	Yes	MAGUDE	MAPUTO PROVINCIA	Maputo provincia	1	0	3	3	Type I/Urban HC	1	Rural HC type I	Rural HC type I	Ariel	Ariel	1	1	Yes	Yes	ASG before period	No	0	Yes	Option B-Plus before period	0	0	Yes	ART at MCH dept during period	1	1	Yes	Yes		Yes	EPTS database before period	0		3230	More than 2000	No	16	16-25	16-25	15-24	30 years or less	No	No	0
Hospital de Dia de Magude	100306	Yes	Yes	MAGUDE	MAPUTO PROVINCIA	Maputo provincia	1	0	3	3	Type I/Urban HC	1	Rural HC type I	Rural HC type I	Ariel	Ariel	1	1	Yes	Yes	ASG before period	No	0	Yes	Option B-Plus before period	0	0	Yes	ART at MCH dept during period	1	1	Yes	Yes		Yes	EPTS database before period	0		3230	More than 2000	No	41	36-45	36-45	35-44	More than 30 years old	No	No	36-45
Hospital de Dia de Magude	100306	Yes	Yes	MAGUDE	MAPUTO PROVINCIA	Maputo provincia	1	0	3	3	Type I/Urban HC	1	Rural HC type I	Rural HC type I	Ariel	Ariel	1	1	Yes	Yes	ASG before period	No	0	Yes	Option B-Plus before period	0	0	Yes	ART at MCH dept during period	1	1	Yes	Yes		Yes	EPTS database before period	0		3230	More than 2000	No	24	16-25	16-25	15-24	30 years or less	No	No	0
Hospital de Dia de Magude	100306	Yes	Yes	MAGUDE	MAPUTO PROVINCIA	Maputo provincia	1	0	3	3	Type I/Urban HC	1	Rural HC type I	Rural HC type I	Ariel	Ariel	1	1	Yes	Yes	ASG before period	No	0	Yes	Option B-Plus before period	0	0	Yes	ART at MCH dept during period	1	1	Yes	Yes		Yes	EPTS database before period	0		3230	More than 2000	No	30	26-35	26-35	25-34	30 years or less	No	No	26-35
Hospital de Dia de Magude	100306	Yes	Yes	MAGUDE	MAPUTO PROVINCIA	Maputo provincia	1	0	3	3	Type I/Urban HC	1	Rural HC type I	Rural HC type I	Ariel	Ariel	1	1	Yes	Yes	ASG before period	No	0	Yes	Option B-Plus before period	0	0	Yes	ART at MCH dept during period	1	1	Yes	Yes		Yes	EPTS database before period	0		3230	More than 2000	No	22	16-25	16-25	15-24	30 years or less	No	No	0
Hospital de Dia de Magude	100306	Yes	Yes	MAGUDE	MAPUTO PROVINCIA	Maputo provincia	1	0	3	3	Type I/Urban HC	1	Rural HC type I	Rural HC type I	Ariel	Ariel	1	1	Yes	Yes	ASG before period	No	0	Yes	Option B-Plus before period	0	0	Yes	ART at MCH dept during period	1	1	Yes	Yes		Yes	EPTS database before period	0		3230	More than 2000	No	93	>45	>45	>=45	More than 30 years old	No	Yes	>45
Hospital de Dia de Magude	100306	Yes	Yes	MAGUDE	MAPUTO PROVINCIA	Maputo provincia	1	0	3	3	Type I/Urban HC	1	Rural HC type I	Rural HC type I	Ariel	Ariel	1	1	Yes	Yes	ASG before period	No	0	Yes	Option B-Plus before period	0	0	Yes	ART at MCH dept during period	1	1	Yes	Yes		Yes	EPTS database before period	0		3230	More than 2000	No	28	26-35	26-35	25-34	30 years or less	No	No	26-35
Hospital de Dia de Magude	100306	Yes	Yes	MAGUDE	MAPUTO PROVINCIA	Maputo provincia	1	0	3	3	Type I/Urban HC	1	Rural HC type I	Rural HC type I	Ariel	Ariel	1	1	Yes	Yes	ASG before period	No	0	Yes	Option B-Plus before period	0	0	Yes	ART at MCH dept during period	1	1	Yes	Yes		Yes	EPTS database before period	0		3230	More than 2000	No	31	26-35	26-35	25-34	More than 30 years old	No	No	26-35
Hospital de Dia de Magude	100306	Yes	Yes	MAGUDE	MAPUTO PROVINCIA	Maputo provincia	1	0	3	3	Type I/Urban HC	1	Rural HC type I	Rural HC type I	Ariel	Ariel	1	1	Yes	Yes	ASG before period	No	0	Yes	Option B-Plus before period	0	0	Yes	ART at MCH dept during period	1	1	Yes	Yes		Yes	EPTS database before period	0		3230	More than 2000	No	39	36-45	36-45	35-44	More than 30 years old	No	No	36-45
Hospital de Dia de Magude	100306	Yes	Yes	MAGUDE	MAPUTO PROVINCIA	Maputo provincia	1	0	3	3	Type I/Urban HC	1	Rural HC type I	Rural HC type I	Ariel	Ariel	1	1	Yes	Yes	ASG before period	No	0	Yes	Option B-Plus before period	0	0	Yes	ART at MCH dept during period	1	1	Yes	Yes		Yes	EPTS database before period	0		3230	More than 2000	No	35	26-35	26-35	35-44	More than 30 years old	No	No	26-35
Hospital de Dia de Magude	100306	Yes	Yes	MAGUDE	MAPUTO PROVINCIA	Maputo provincia	1	0	3	3	Type I/Urban HC	1	Rural HC type I	Rural HC type I	Ariel	Ariel	1	1	Yes	Yes	ASG before period	No	0	Yes	Option B-Plus before period	0	0	Yes	ART at MCH dept during period	1	1	Yes	Yes		Yes	EPTS database before period	0		3230	More than 2000	No	23	16-25	16-25	15-24	30 years or less	No	No	0
Hospital de Dia de Magude	100306	Yes	Yes	MAGUDE	MAPUTO PROVINCIA	Maputo provincia	1	0	3	3	Type I/Urban HC	1	Rural HC type I	Rural HC type I	Ariel	Ariel	1	1	Yes	Yes	ASG before period	No	0	Yes	Option B-Plus before period	0	0	Yes	ART at MCH dept during period	1	1	Yes	Yes		Yes	EPTS database before period	0		3230	More than 2000	No	29	26-35	26-35	25-34	30 years or less	No	No	26-35
Hospital de Dia de Magude	100306	Yes	Yes	MAGUDE	MAPUTO PROVINCIA	Maputo provincia	1	0	3	3	Type I/Urban HC	1	Rural HC type I	Rural HC type I	Ariel	Ariel	1	1	Yes	Yes	ASG before period	No	0	Yes	Option B-Plus before period	0	0	Yes	ART at MCH dept during period	1	1	Yes	Yes		Yes	EPTS database before period	0		3230	More than 2000	No	41	36-45	36-45	35-44	More than 30 years old	No	No	36-45
Hospital de Dia de Magude	100306	Yes	Yes	MAGUDE	MAPUTO PROVINCIA	Maputo provincia	1	0	3	3	Type I/Urban HC	1	Rural HC type I	Rural HC type I	Ariel	Ariel	1	1	Yes	Yes	ASG before period	No	0	Yes	Option B-Plus before period	0	0	Yes	ART at MCH dept during period	1	1	Yes	Yes		Yes	EPTS database before period	0		3230	More than 2000	No	29	26-35	26-35	25-34	30 years or less	No	No	26-35
Hospital de Dia de Magude	100306	Yes	Yes	MAGUDE	MAPUTO PROVINCIA	Maputo provincia	1	0	3	3	Type I/Urban HC	1	Rural HC type I	Rural HC type I	Ariel	Ariel	1	1	Yes	Yes	ASG before period	No	0	Yes	Option B-Plus before period	0	0	Yes	ART at MCH dept during period	1	1	Yes	Yes		Yes	EPTS database before period	0		3230	More than 2000	No	29	26-35	26-35	25-34	30 years or less	No	No	26-35
Hospital de Dia de Magude	100306	Yes	Yes	MAGUDE	MAPUTO PROVINCIA	Maputo provincia	1	0	3	3	Type I/Urban HC	1	Rural HC type I	Rural HC type I	Ariel	Ariel	1	1	Yes	Yes	ASG before period	No	0	Yes	Option B-Plus before period	0	0	Yes	ART at MCH dept during period	1	1	Yes	Yes		Yes	EPTS database before period	0		3230	More than 2000	No	38	36-45	36-45	35-44	More than 30 years old	No	No	36-45
Hospital de Dia de Magude	100306	Yes	Yes	MAGUDE	MAPUTO PROVINCIA	Maputo provincia	1	0	3	3	Type I/Urban HC	1	Rural HC type I	Rural HC type I	Ariel	Ariel	1	1	Yes	Yes	ASG before period	No	0	Yes	Option B-Plus before period	0	0	Yes	ART at MCH dept during period	1	1	Yes	Yes		Yes	EPTS database before period	0		3230	More than 2000	No	37	36-45	36-45	35-44	More than 30 years old	No	No	36-45
Hospital de Dia de Magude	100306	Yes	Yes	MAGUDE	MAPUTO PROVINCIA	Maputo provincia	1	0	3	3	Type I/Urban HC	1	Rural HC type I	Rural HC type I	Ariel	Ariel	1	1	Yes	Yes	ASG before period	No	0	Yes	Option B-Plus before period	0	0	Yes	ART at MCH dept during period	1	1	Yes	Yes		Yes	EPTS database before period	0		3230	More than 2000	No	53	>45	>45	>=45	More than 30 years old	No	Yes	>45
Hospital de Dia de Magude	100306	Yes	Yes	MAGUDE	MAPUTO PROVINCIA	Maputo provincia	1	0	3	3	Type I/Urban HC	1	Rural HC type I	Rural HC type I	Ariel	Ariel	1	1	Yes	Yes	ASG before period	No	0	Yes	Option B-Plus before period	0	0	Yes	ART at MCH dept during period	1	1	Yes	Yes		Yes	EPTS database before period	0		3230	More than 2000	No	36	36-45	36-45	35-44	More than 30 years old	No	No	36-45
Hospital de Dia de Magude	100306	Yes	Yes	MAGUDE	MAPUTO PROVINCIA	Maputo provincia	1	0	3	3	Type I/Urban HC	1	Rural HC type I	Rural HC type I	Ariel	Ariel	1	1	Yes	Yes	ASG before period	No	0	Yes	Option B-Plus before period	0	0	Yes	ART at MCH dept during period	1	1	Yes	Yes		Yes	EPTS database before period	0		3230	More than 2000	No	0	<=15	<=5	<15	30 years or less	Yes	No	<=5
Hospital de Dia de Magude	100306	Yes	Yes	MAGUDE	MAPUTO PROVINCIA	Maputo provincia	1	0	3	3	Type I/Urban HC	1	Rural HC type I	Rural HC type I	Ariel	Ariel	1	1	Yes	Yes	ASG before period	No	0	Yes	Option B-Plus before period	0	0	Yes	ART at MCH dept during period	1	1	Yes	Yes		Yes	EPTS database before period	0		3230	More than 2000	No	22	16-25	16-25	15-24	30 years or less	No	No	0
Hospital de Dia de Magude	100306	Yes	Yes	MAGUDE	MAPUTO PROVINCIA	Maputo provincia	1	0	3	3	Type I/Urban HC	1	Rural HC type I	Rural HC type I	Ariel	Ariel	1	1	Yes	Yes	ASG before period	No	0	Yes	Option B-Plus before period	0	0	Yes	ART at MCH dept during period	1	1	Yes	Yes		Yes	EPTS database before period	0		3230	More than 2000	No	7	<=15	6-15	<15	30 years or less	No	No	6-15
Hospital de Dia de Magude	100306	Yes	Yes	MAGUDE	MAPUTO PROVINCIA	Maputo provincia	1	0	3	3	Type I/Urban HC	1	Rural HC type I	Rural HC type I	Ariel	Ariel	1	1	Yes	Yes	ASG before period	No	0	Yes	Option B-Plus before period	0	0	Yes	ART at MCH dept during period	1	1	Yes	Yes		Yes	EPTS database before period	0		3230	More than 2000	No	38	36-45	36-45	35-44	More than 30 years old	No	No	36-45
Hospital de Dia de Magude	100306	Yes	Yes	MAGUDE	MAPUTO PROVINCIA	Maputo provincia	1	0	3	3	Type I/Urban HC	1	Rural HC type I	Rural HC type I	Ariel	Ariel	1	1	Yes	Yes	ASG before period	No	0	Yes	Option B-Plus before period	0	0	Yes	ART at MCH dept during period	1	1	Yes	Yes		Yes	EPTS database before period	0		3230	More than 2000	No	28	26-35	26-35	25-34	30 years or less	No	No	26-35
Hospital de Dia de Magude	100306	Yes	Yes	MAGUDE	MAPUTO PROVINCIA	Maputo provincia	1	0	3	3	Type I/Urban HC	1	Rural HC type I	Rural HC type I	Ariel	Ariel	1	1	Yes	Yes	ASG before period	No	0	Yes	Option B-Plus before period	0	0	Yes	ART at MCH dept during period	1	1	Yes	Yes		Yes	EPTS database before period	0		3230	More than 2000	No	29	26-35	26-35	25-34	30 years or less	No	No	26-35
Hospital de Dia de Magude	100306	Yes	Yes	MAGUDE	MAPUTO PROVINCIA	Maputo provincia	1	0	3	3	Type I/Urban HC	1	Rural HC type I	Rural HC type I	Ariel	Ariel	1	1	Yes	Yes	ASG before period	No	0	Yes	Option B-Plus before period	0	0	Yes	ART at MCH dept during period	1	1	Yes	Yes		Yes	EPTS database before period	0		3230	More than 2000	No	35	26-35	26-35	35-44	More than 30 years old	No	No	26-35
Hospital de Dia de Magude	100306	Yes	Yes	MAGUDE	MAPUTO PROVINCIA	Maputo provincia	1	0	3	3	Type I/Urban HC	1	Rural HC type I	Rural HC type I	Ariel	Ariel	1	1	Yes	Yes	ASG before period	No	0	Yes	Option B-Plus before period	0	0	Yes	ART at MCH dept during period	1	1	Yes	Yes		Yes	EPTS database before period	0		3230	More than 2000	No	32	26-35	26-35	25-34	More than 30 years old	No	No	26-35
Hospital de Dia de Magude	100306	Yes	Yes	MAGUDE	MAPUTO PROVINCIA	Maputo provincia	1	0	3	3	Type I/Urban HC	1	Rural HC type I	Rural HC type I	Ariel	Ariel	1	1	Yes	Yes	ASG before period	No	0	Yes	Option B-Plus before period	0	0	Yes	ART at MCH dept during period	1	1	Yes	Yes		Yes	EPTS database before period	0		3230	More than 2000	No	50	>45	>45	>=45	More than 30 years old	No	Yes	>45
Hospital de Dia de Magude	100306	Yes	Yes	MAGUDE	MAPUTO PROVINCIA	Maputo provincia	1	0	3	3	Type I/Urban HC	1	Rural HC type I	Rural HC type I	Ariel	Ariel	1	1	Yes	Yes	ASG before period	No	0	Yes	Option B-Plus before period	0	0	Yes	ART at MCH dept during period	1	1	Yes	Yes		Yes	EPTS database before period	0		3230	More than 2000	No	34	26-35	26-35	25-34	More than 30 years old	No	No	26-35
Hospital de Dia de Magude	100306	Yes	Yes	MAGUDE	MAPUTO PROVINCIA	Maputo provincia	1	0	3	3	Type I/Urban HC	1	Rural HC type I	Rural HC type I	Ariel	Ariel	1	1	Yes	Yes	ASG before period	No	0	Yes	Option B-Plus before period	0	0	Yes	ART at MCH dept during period	1	1	Yes	Yes		Yes	EPTS database before period	0		3230	More than 2000	No	39	36-45	36-45	35-44	More than 30 years old	No	No	36-45
Hospital de Dia de Magude	100306	Yes	Yes	MAGUDE	MAPUTO PROVINCIA	Maputo provincia	1	0	3	3	Type I/Urban HC	1	Rural HC type I	Rural HC type I	Ariel	Ariel	1	1	Yes	Yes	ASG before period	No	0	Yes	Option B-Plus before period	0	0	Yes	ART at MCH dept during period	1	1	Yes	Yes		Yes	EPTS database before period	0		3230	More than 2000	No	59	>45	>45	>=45	More than 30 years old	No	Yes	>45
Hospital de Dia de Magude	100306	Yes	Yes	MAGUDE	MAPUTO PROVINCIA	Maputo provincia	1	0	3	3	Type I/Urban HC	1	Rural HC type I	Rural HC type I	Ariel	Ariel	1	1	Yes	Yes	ASG before period	No	0	Yes	Option B-Plus before period	0	0	Yes	ART at MCH dept during period	1	1	Yes	Yes		Yes	EPTS database before period	0		3230	More than 2000	No	26	26-35	26-35	25-34	30 years or less	No	No	26-35
Hospital de Dia de Magude	100306	Yes	Yes	MAGUDE	MAPUTO PROVINCIA	Maputo provincia	1	0	3	3	Type I/Urban HC	1	Rural HC type I	Rural HC type I	Ariel	Ariel	1	1	Yes	Yes	ASG before period	No	0	Yes	Option B-Plus before period	0	0	Yes	ART at MCH dept during period	1	1	Yes	Yes		Yes	EPTS database before period	0		3230	More than 2000	No	27	26-35	26-35	25-34	30 years or less	No	No	26-35
Hospital de Dia de Magude	100306	Yes	Yes	MAGUDE	MAPUTO PROVINCIA	Maputo provincia	1	0	3	3	Type I/Urban HC	1	Rural HC type I	Rural HC type I	Ariel	Ariel	1	1	Yes	Yes	ASG before period	No	0	Yes	Option B-Plus before period	0	0	Yes	ART at MCH dept during period	1	1	Yes	Yes		Yes	EPTS database before period	0		3230	More than 2000	No	16	16-25	16-25	15-24	30 years or less	No	No	0
Hospital de Dia de Magude	100306	Yes	Yes	MAGUDE	MAPUTO PROVINCIA	Maputo provincia	1	0	3	3	Type I/Urban HC	1	Rural HC type I	Rural HC type I	Ariel	Ariel	1	1	Yes	Yes	ASG before period	No	0	Yes	Option B-Plus before period	0	0	Yes	ART at MCH dept during period	1	1	Yes	Yes		Yes	EPTS database before period	0		3230	More than 2000	No	28	26-35	26-35	25-34	30 years or less	No	No	26-35
Hospital de Dia de Magude	100306	Yes	Yes	MAGUDE	MAPUTO PROVINCIA	Maputo provincia	1	0	3	3	Type I/Urban HC	1	Rural HC type I	Rural HC type I	Ariel	Ariel	1	1	Yes	Yes	ASG before period	No	0	Yes	Option B-Plus before period	0	0	Yes	ART at MCH dept during period	1	1	Yes	Yes		Yes	EPTS database before period	0		3230	More than 2000	No	38	36-45	36-45	35-44	More than 30 years old	No	No	36-45
Hospital de Dia de Magude	100306	Yes	Yes	MAGUDE	MAPUTO PROVINCIA	Maputo provincia	1	0	3	3	Type I/Urban HC	1	Rural HC type I	Rural HC type I	Ariel	Ariel	1	1	Yes	Yes	ASG before period	No	0	Yes	Option B-Plus before period	0	0	Yes	ART at MCH dept during period	1	1	Yes	Yes		Yes	EPTS database before period	0		3230	More than 2000	No	37	36-45	36-45	35-44	More than 30 years old	No	No	36-45
Hospital de Dia de Magude	100306	Yes	Yes	MAGUDE	MAPUTO PROVINCIA	Maputo provincia	1	0	3	3	Type I/Urban HC	1	Rural HC type I	Rural HC type I	Ariel	Ariel	1	1	Yes	Yes	ASG before period	No	0	Yes	Option B-Plus before period	0	0	Yes	ART at MCH dept during period	1	1	Yes	Yes		Yes	EPTS database before period	0		3230	More than 2000	No	23	16-25	16-25	15-24	30 years or less	No	No	0
Hospital de Dia de Magude	100306	Yes	Yes	MAGUDE	MAPUTO PROVINCIA	Maputo provincia	1	0	3	3	Type I/Urban HC	1	Rural HC type I	Rural HC type I	Ariel	Ariel	1	1	Yes	Yes	ASG before period	No	0	Yes	Option B-Plus before period	0	0	Yes	ART at MCH dept during period	1	1	Yes	Yes		Yes	EPTS database before period	0		3230	More than 2000	No	29	26-35	26-35	25-34	30 years or less	No	No	26-35
Hospital de Dia de Magude	100306	Yes	Yes	MAGUDE	MAPUTO PROVINCIA	Maputo provincia	1	0	3	3	Type I/Urban HC	1	Rural HC type I	Rural HC type I	Ariel	Ariel	1	1	Yes	Yes	ASG before period	No	0	Yes	Option B-Plus before period	0	0	Yes	ART at MCH dept during period	1	1	Yes	Yes		Yes	EPTS database before period	0		3230	More than 2000	No	20	16-25	16-25	15-24	30 years or less	No	No	0
Hospital de Dia de Magude	100306	Yes	Yes	MAGUDE	MAPUTO PROVINCIA	Maputo provincia	1	0	3	3	Type I/Urban HC	1	Rural HC type I	Rural HC type I	Ariel	Ariel	1	1	Yes	Yes	ASG before period	No	0	Yes	Option B-Plus before period	0	0	Yes	ART at MCH dept during period	1	1	Yes	Yes		Yes	EPTS database before period	0		3230	More than 2000	No	51	>45	>45	>=45	More than 30 years old	No	Yes	>45
Hospital de Dia de Magude	100306	Yes	Yes	MAGUDE	MAPUTO PROVINCIA	Maputo provincia	1	0	3	3	Type I/Urban HC	1	Rural HC type I	Rural HC type I	Ariel	Ariel	1	1	Yes	Yes	ASG before period	No	0	Yes	Option B-Plus before period	0	0	Yes	ART at MCH dept during period	1	1	Yes	Yes		Yes	EPTS database before period	0		3230	More than 2000	No	20	16-25	16-25	15-24	30 years or less	No	No	0
Hospital de Dia de Magude	100306	Yes	Yes	MAGUDE	MAPUTO PROVINCIA	Maputo provincia	1	0	3	3	Type I/Urban HC	1	Rural HC type I	Rural HC type I	Ariel	Ariel	1	1	Yes	Yes	ASG before period	No	0	Yes	Option B-Plus before period	0	0	Yes	ART at MCH dept during period	1	1	Yes	Yes		Yes	EPTS database before period	0		3230	More than 2000	No	32	26-35	26-35	25-34	More than 30 years old	No	No	26-35
Hospital de Dia de Magude	100306	Yes	Yes	MAGUDE	MAPUTO PROVINCIA	Maputo provincia	1	0	3	3	Type I/Urban HC	1	Rural HC type I	Rural HC type I	Ariel	Ariel	1	1	Yes	Yes	ASG before period	No	0	Yes	Option B-Plus before period	0	0	Yes	ART at MCH dept during period	1	1	Yes	Yes		Yes	EPTS database before period	0		3230	More than 2000	No	26	26-35	26-35	25-34	30 years or less	No	No	26-35
Hospital de Dia de Magude	100306	Yes	Yes	MAGUDE	MAPUTO PROVINCIA	Maputo provincia	1	0	3	3	Type I/Urban HC	1	Rural HC type I	Rural HC type I	Ariel	Ariel	1	1	Yes	Yes	ASG before period	No	0	Yes	Option B-Plus before period	0	0	Yes	ART at MCH dept during period	1	1	Yes	Yes		Yes	EPTS database before period	0		3230	More than 2000	No	22	16-25	16-25	15-24	30 years or less	No	No	0
Hospital de Dia de Magude	100306	Yes	Yes	MAGUDE	MAPUTO PROVINCIA	Maputo provincia	1	0	3	3	Type I/Urban HC	1	Rural HC type I	Rural HC type I	Ariel	Ariel	1	1	Yes	Yes	ASG before period	No	0	Yes	Option B-Plus before period	0	0	Yes	ART at MCH dept during period	1	1	Yes	Yes		Yes	EPTS database before period	0		3230	More than 2000	No	1	<=15	<=5	<15	30 years or less	Yes	No	<=5
Hospital de Dia de Magude	100306	Yes	Yes	MAGUDE	MAPUTO PROVINCIA	Maputo provincia	1	0	3	3	Type I/Urban HC	1	Rural HC type I	Rural HC type I	Ariel	Ariel	1	1	Yes	Yes	ASG before period	No	0	Yes	Option B-Plus before period	0	0	Yes	ART at MCH dept during period	1	1	Yes	Yes		Yes	EPTS database before period	0		3230	More than 2000	No	32	26-35	26-35	25-34	More than 30 years old	No	No	26-35
Hospital de Dia de Magude	100306	Yes	Yes	MAGUDE	MAPUTO PROVINCIA	Maputo provincia	1	0	3	3	Type I/Urban HC	1	Rural HC type I	Rural HC type I	Ariel	Ariel	1	1	Yes	Yes	ASG before period	No	0	Yes	Option B-Plus before period	0	0	Yes	ART at MCH dept during period	1	1	Yes	Yes		Yes	EPTS database before period	0		3230	More than 2000	No	36	36-45	36-45	35-44	More than 30 years old	No	No	36-45
Hospital de Dia de Magude	100306	Yes	Yes	MAGUDE	MAPUTO PROVINCIA	Maputo provincia	1	0	3	3	Type I/Urban HC	1	Rural HC type I	Rural HC type I	Ariel	Ariel	1	1	Yes	Yes	ASG before period	No	0	Yes	Option B-Plus before period	0	0	Yes	ART at MCH dept during period	1	1	Yes	Yes		Yes	EPTS database before period	0		3230	More than 2000	No	38	36-45	36-45	35-44	More than 30 years old	No	No	36-45
Hospital de Dia de Magude	100306	Yes	Yes	MAGUDE	MAPUTO PROVINCIA	Maputo provincia	1	0	3	3	Type I/Urban HC	1	Rural HC type I	Rural HC type I	Ariel	Ariel	1	1	Yes	Yes	ASG before period	No	0	Yes	Option B-Plus before period	0	0	Yes	ART at MCH dept during period	1	1	Yes	Yes		Yes	EPTS database before period	0		3230	More than 2000	No	59	>45	>45	>=45	More than 30 years old	No	Yes	>45
Hospital de Dia de Magude	100306	Yes	Yes	MAGUDE	MAPUTO PROVINCIA	Maputo provincia	1	0	3	3	Type I/Urban HC	1	Rural HC type I	Rural HC type I	Ariel	Ariel	1	1	Yes	Yes	ASG before period	No	0	Yes	Option B-Plus before period	0	0	Yes	ART at MCH dept during period	1	1	Yes	Yes		Yes	EPTS database before period	0		3230	More than 2000	No	30	26-35	26-35	25-34	30 years or less	No	No	26-35
Hospital de Dia de Magude	100306	Yes	Yes	MAGUDE	MAPUTO PROVINCIA	Maputo provincia	1	0	3	3	Type I/Urban HC	1	Rural HC type I	Rural HC type I	Ariel	Ariel	1	1	Yes	Yes	ASG before period	No	0	Yes	Option B-Plus before period	0	0	Yes	ART at MCH dept during period	1	1	Yes	Yes		Yes	EPTS database before period	0		3230	More than 2000	No	31	26-35	26-35	25-34	More than 30 years old	No	No	26-35
Hospital de Dia de Magude	100306	Yes	Yes	MAGUDE	MAPUTO PROVINCIA	Maputo provincia	1	0	3	3	Type I/Urban HC	1	Rural HC type I	Rural HC type I	Ariel	Ariel	1	1	Yes	Yes	ASG before period	No	0	Yes	Option B-Plus before period	0	0	Yes	ART at MCH dept during period	1	1	Yes	Yes		Yes	EPTS database before period	0		3230	More than 2000	No	31	26-35	26-35	25-34	More than 30 years old	No	No	26-35
Hospital de Dia de Magude	100306	Yes	Yes	MAGUDE	MAPUTO PROVINCIA	Maputo provincia	1	0	3	3	Type I/Urban HC	1	Rural HC type I	Rural HC type I	Ariel	Ariel	1	1	Yes	Yes	ASG before period	No	0	Yes	Option B-Plus before period	0	0	Yes	ART at MCH dept during period	1	1	Yes	Yes		Yes	EPTS database before period	0		3230	More than 2000	No	31	26-35	26-35	25-34	More than 30 years old	No	No	26-35
Hospital de Dia de Magude	100306	Yes	Yes	MAGUDE	MAPUTO PROVINCIA	Maputo provincia	1	0	3	3	Type I/Urban HC	1	Rural HC type I	Rural HC type I	Ariel	Ariel	1	1	Yes	Yes	ASG before period	No	0	Yes	Option B-Plus before period	0	0	Yes	ART at MCH dept during period	1	1	Yes	Yes		Yes	EPTS database before period	0		3230	More than 2000	No	34	26-35	26-35	25-34	More than 30 years old	No	No	26-35
Hospital de Dia de Magude	100306	Yes	Yes	MAGUDE	MAPUTO PROVINCIA	Maputo provincia	1	0	3	3	Type I/Urban HC	1	Rural HC type I	Rural HC type I	Ariel	Ariel	1	1	Yes	Yes	ASG before period	No	0	Yes	Option B-Plus before period	0	0	Yes	ART at MCH dept during period	1	1	Yes	Yes		Yes	EPTS database before period	0		3230	More than 2000	No	21	16-25	16-25	15-24	30 years or less	No	No	0
Hospital de Dia de Magude	100306	Yes	Yes	MAGUDE	MAPUTO PROVINCIA	Maputo provincia	1	0	3	3	Type I/Urban HC	1	Rural HC type I	Rural HC type I	Ariel	Ariel	1	1	Yes	Yes	ASG before period	No	0	Yes	Option B-Plus before period	0	0	Yes	ART at MCH dept during period	1	1	Yes	Yes		Yes	EPTS database before period	0		3230	More than 2000	No	9	<=15	6-15	<15	30 years or less	No	No	6-15
Hospital de Dia de Magude	100306	Yes	Yes	MAGUDE	MAPUTO PROVINCIA	Maputo provincia	1	0	3	3	Type I/Urban HC	1	Rural HC type I	Rural HC type I	Ariel	Ariel	1	1	Yes	Yes	ASG before period	No	0	Yes	Option B-Plus before period	0	0	Yes	ART at MCH dept during period	1	1	Yes	Yes		Yes	EPTS database before period	0		3230	More than 2000	No	24	16-25	16-25	15-24	30 years or less	No	No	0
Hospital de Dia de Magude	100306	Yes	Yes	MAGUDE	MAPUTO PROVINCIA	Maputo provincia	1	0	3	3	Type I/Urban HC	1	Rural HC type I	Rural HC type I	Ariel	Ariel	1	1	Yes	Yes	ASG before period	No	0	Yes	Option B-Plus before period	0	0	Yes	ART at MCH dept during period	1	1	Yes	Yes		Yes	EPTS database before period	0		3230	More than 2000	No	33	26-35	26-35	25-34	More than 30 years old	No	No	26-35
Hospital de Dia de Magude	100306	Yes	Yes	MAGUDE	MAPUTO PROVINCIA	Maputo provincia	1	0	3	3	Type I/Urban HC	1	Rural HC type I	Rural HC type I	Ariel	Ariel	1	1	Yes	Yes	ASG before period	No	0	Yes	Option B-Plus before period	0	0	Yes	ART at MCH dept during period	1	1	Yes	Yes		Yes	EPTS database before period	0		3230	More than 2000	No	31	26-35	26-35	25-34	More than 30 years old	No	No	26-35
Hospital de Dia de Magude	100306	Yes	Yes	MAGUDE	MAPUTO PROVINCIA	Maputo provincia	1	0	3	3	Type I/Urban HC	1	Rural HC type I	Rural HC type I	Ariel	Ariel	1	1	Yes	Yes	ASG before period	No	0	Yes	Option B-Plus before period	0	0	Yes	ART at MCH dept during period	1	1	Yes	Yes		Yes	EPTS database before period	0		3230	More than 2000	No	29	26-35	26-35	25-34	30 years or less	No	No	26-35
Hospital de Dia de Magude	100306	Yes	Yes	MAGUDE	MAPUTO PROVINCIA	Maputo provincia	1	0	3	3	Type I/Urban HC	1	Rural HC type I	Rural HC type I	Ariel	Ariel	1	1	Yes	Yes	ASG before period	No	0	Yes	Option B-Plus before period	0	0	Yes	ART at MCH dept during period	1	1	Yes	Yes		Yes	EPTS database before period	0		3230	More than 2000	No	2	<=15	<=5	<15	30 years or less	Yes	No	<=5
Hospital de Dia de Magude	100306	Yes	Yes	MAGUDE	MAPUTO PROVINCIA	Maputo provincia	1	0	3	3	Type I/Urban HC	1	Rural HC type I	Rural HC type I	Ariel	Ariel	1	1	Yes	Yes	ASG before period	No	0	Yes	Option B-Plus before period	0	0	Yes	ART at MCH dept during period	1	1	Yes	Yes		Yes	EPTS database before period	0		3230	More than 2000	No	26	26-35	26-35	25-34	30 years or less	No	No	26-35
Hospital de Dia de Magude	100306	Yes	Yes	MAGUDE	MAPUTO PROVINCIA	Maputo provincia	1	0	3	3	Type I/Urban HC	1	Rural HC type I	Rural HC type I	Ariel	Ariel	1	1	Yes	Yes	ASG before period	No	0	Yes	Option B-Plus before period	0	0	Yes	ART at MCH dept during period	1	1	Yes	Yes		Yes	EPTS database before period	0		3230	More than 2000	No	31	26-35	26-35	25-34	More than 30 years old	No	No	26-35
Hospital de Dia de Magude	100306	Yes	Yes	MAGUDE	MAPUTO PROVINCIA	Maputo provincia	1	0	3	3	Type I/Urban HC	1	Rural HC type I	Rural HC type I	Ariel	Ariel	1	1	Yes	Yes	ASG before period	No	0	Yes	Option B-Plus before period	0	0	Yes	ART at MCH dept during period	1	1	Yes	Yes		Yes	EPTS database before period	0		3230	More than 2000	No	28	26-35	26-35	25-34	30 years or less	No	No	26-35
Hospital de Dia de Magude	100306	Yes	Yes	MAGUDE	MAPUTO PROVINCIA	Maputo provincia	1	0	3	3	Type I/Urban HC	1	Rural HC type I	Rural HC type I	Ariel	Ariel	1	1	Yes	Yes	ASG before period	No	0	Yes	Option B-Plus before period	0	0	Yes	ART at MCH dept during period	1	1	Yes	Yes		Yes	EPTS database before period	0		3230	More than 2000	No	48	>45	>45	>=45	More than 30 years old	No	Yes	>45
Hospital de Dia de Magude	100306	Yes	Yes	MAGUDE	MAPUTO PROVINCIA	Maputo provincia	1	0	3	3	Type I/Urban HC	1	Rural HC type I	Rural HC type I	Ariel	Ariel	1	1	Yes	Yes	ASG before period	No	0	Yes	Option B-Plus before period	0	0	Yes	ART at MCH dept during period	1	1	Yes	Yes		Yes	EPTS database before period	0		3230	More than 2000	No	23	16-25	16-25	15-24	30 years or less	No	No	0
Hospital de Dia de Magude	100306	Yes	Yes	MAGUDE	MAPUTO PROVINCIA	Maputo provincia	1	0	3	3	Type I/Urban HC	1	Rural HC type I	Rural HC type I	Ariel	Ariel	1	1	Yes	Yes	ASG before period	No	0	Yes	Option B-Plus before period	0	0	Yes	ART at MCH dept during period	1	1	Yes	Yes		Yes	EPTS database before period	0		3230	More than 2000	No	43	36-45	36-45	35-44	More than 30 years old	No	No	36-45
Hospital de Dia de Magude	100306	Yes	Yes	MAGUDE	MAPUTO PROVINCIA	Maputo provincia	1	0	3	3	Type I/Urban HC	1	Rural HC type I	Rural HC type I	Ariel	Ariel	1	1	Yes	Yes	ASG before period	No	0	Yes	Option B-Plus before period	0	0	Yes	ART at MCH dept during period	1	1	Yes	Yes		Yes	EPTS database before period	0		3230	More than 2000	No	63	>45	>45	>=45	More than 30 years old	No	Yes	>45
Hospital de Dia de Magude	100306	Yes	Yes	MAGUDE	MAPUTO PROVINCIA	Maputo provincia	1	0	3	3	Type I/Urban HC	1	Rural HC type I	Rural HC type I	Ariel	Ariel	1	1	Yes	Yes	ASG before period	No	0	Yes	Option B-Plus before period	0	0	Yes	ART at MCH dept during period	1	1	Yes	Yes		Yes	EPTS database before period	0		3230	More than 2000	No	31	26-35	26-35	25-34	More than 30 years old	No	No	26-35
Hospital de Dia de Magude	100306	Yes	Yes	MAGUDE	MAPUTO PROVINCIA	Maputo provincia	1	0	3	3	Type I/Urban HC	1	Rural HC type I	Rural HC type I	Ariel	Ariel	1	1	Yes	Yes	ASG before period	No	0	Yes	Option B-Plus before period	0	0	Yes	ART at MCH dept during period	1	1	Yes	Yes		Yes	EPTS database before period	0		3230	More than 2000	No	61	>45	>45	>=45	More than 30 years old	No	Yes	>45
Hospital de Dia de Magude	100306	Yes	Yes	MAGUDE	MAPUTO PROVINCIA	Maputo provincia	1	0	3	3	Type I/Urban HC	1	Rural HC type I	Rural HC type I	Ariel	Ariel	1	1	Yes	Yes	ASG before period	No	0	Yes	Option B-Plus before period	0	0	Yes	ART at MCH dept during period	1	1	Yes	Yes		Yes	EPTS database before period	0		3230	More than 2000	No	32	26-35	26-35	25-34	More than 30 years old	No	No	26-35
Hospital de Dia de Magude	100306	Yes	Yes	MAGUDE	MAPUTO PROVINCIA	Maputo provincia	1	0	3	3	Type I/Urban HC	1	Rural HC type I	Rural HC type I	Ariel	Ariel	1	1	Yes	Yes	ASG before period	No	0	Yes	Option B-Plus before period	0	0	Yes	ART at MCH dept during period	1	1	Yes	Yes		Yes	EPTS database before period	0		3230	More than 2000	No	33	26-35	26-35	25-34	More than 30 years old	No	No	26-35
Hospital de Dia de Magude	100306	Yes	Yes	MAGUDE	MAPUTO PROVINCIA	Maputo provincia	1	0	3	3	Type I/Urban HC	1	Rural HC type I	Rural HC type I	Ariel	Ariel	1	1	Yes	Yes	ASG before period	No	0	Yes	Option B-Plus before period	0	0	Yes	ART at MCH dept during period	1	1	Yes	Yes		Yes	EPTS database before period	0		3230	More than 2000	No	18	16-25	16-25	15-24	30 years or less	No	No	0
Hospital de Dia de Magude	100306	Yes	Yes	MAGUDE	MAPUTO PROVINCIA	Maputo provincia	1	0	3	3	Type I/Urban HC	1	Rural HC type I	Rural HC type I	Ariel	Ariel	1	1	Yes	Yes	ASG before period	No	0	Yes	Option B-Plus before period	0	0	Yes	ART at MCH dept during period	1	1	Yes	Yes		Yes	EPTS database before period	0		3230	More than 2000	No	32	26-35	26-35	25-34	More than 30 years old	No	No	26-35
Hospital de Dia de Magude	100306	Yes	Yes	MAGUDE	MAPUTO PROVINCIA	Maputo provincia	1	0	3	3	Type I/Urban HC	1	Rural HC type I	Rural HC type I	Ariel	Ariel	1	1	Yes	Yes	ASG before period	No	0	Yes	Option B-Plus before period	0	0	Yes	ART at MCH dept during period	1	1	Yes	Yes		Yes	EPTS database before period	0		3230	More than 2000	No	50	>45	>45	>=45	More than 30 years old	No	Yes	>45
Hospital de Dia de Magude	100306	Yes	Yes	MAGUDE	MAPUTO PROVINCIA	Maputo provincia	1	0	3	3	Type I/Urban HC	1	Rural HC type I	Rural HC type I	Ariel	Ariel	1	1	Yes	Yes	ASG before period	No	0	Yes	Option B-Plus before period	0	0	Yes	ART at MCH dept during period	1	1	Yes	Yes		Yes	EPTS database before period	0		3230	More than 2000	No	33	26-35	26-35	25-34	More than 30 years old	No	No	26-35
Hospital de Dia de Magude	100306	Yes	Yes	MAGUDE	MAPUTO PROVINCIA	Maputo provincia	1	0	3	3	Type I/Urban HC	1	Rural HC type I	Rural HC type I	Ariel	Ariel	1	1	Yes	Yes	ASG before period	No	0	Yes	Option B-Plus before period	0	0	Yes	ART at MCH dept during period	1	1	Yes	Yes		Yes	EPTS database before period	0		3230	More than 2000	No	51	>45	>45	>=45	More than 30 years old	No	Yes	>45
Hospital de Dia de Magude	100306	Yes	Yes	MAGUDE	MAPUTO PROVINCIA	Maputo provincia	1	0	3	3	Type I/Urban HC	1	Rural HC type I	Rural HC type I	Ariel	Ariel	1	1	Yes	Yes	ASG before period	No	0	Yes	Option B-Plus before period	0	0	Yes	ART at MCH dept during period	1	1	Yes	Yes		Yes	EPTS database before period	0		3230	More than 2000	No	43	36-45	36-45	35-44	More than 30 years old	No	No	36-45
Hospital de Dia de Magude	100306	Yes	Yes	MAGUDE	MAPUTO PROVINCIA	Maputo provincia	1	0	3	3	Type I/Urban HC	1	Rural HC type I	Rural HC type I	Ariel	Ariel	1	1	Yes	Yes	ASG before period	No	0	Yes	Option B-Plus before period	0	0	Yes	ART at MCH dept during period	1	1	Yes	Yes		Yes	EPTS database before period	0		3230	More than 2000	No	29	26-35	26-35	25-34	30 years or less	No	No	26-35
Hospital de Dia de Magude	100306	Yes	Yes	MAGUDE	MAPUTO PROVINCIA	Maputo provincia	1	0	3	3	Type I/Urban HC	1	Rural HC type I	Rural HC type I	Ariel	Ariel	1	1	Yes	Yes	ASG before period	No	0	Yes	Option B-Plus before period	0	0	Yes	ART at MCH dept during period	1	1	Yes	Yes		Yes	EPTS database before period	0		3230	More than 2000	No	33	26-35	26-35	25-34	More than 30 years old	No	No	26-35
Hospital de Dia de Magude	100306	Yes	Yes	MAGUDE	MAPUTO PROVINCIA	Maputo provincia	1	0	3	3	Type I/Urban HC	1	Rural HC type I	Rural HC type I	Ariel	Ariel	1	1	Yes	Yes	ASG before period	No	0	Yes	Option B-Plus before period	0	0	Yes	ART at MCH dept during period	1	1	Yes	Yes		Yes	EPTS database before period	0		3230	More than 2000	No	25	16-25	16-25	25-34	30 years or less	No	No	0
Hospital de Dia de Magude	100306	Yes	Yes	MAGUDE	MAPUTO PROVINCIA	Maputo provincia	1	0	3	3	Type I/Urban HC	1	Rural HC type I	Rural HC type I	Ariel	Ariel	1	1	Yes	Yes	ASG before period	No	0	Yes	Option B-Plus before period	0	0	Yes	ART at MCH dept during period	1	1	Yes	Yes		Yes	EPTS database before period	0		3230	More than 2000	No	17	16-25	16-25	15-24	30 years or less	No	No	0
Hospital de Dia de Magude	100306	Yes	Yes	MAGUDE	MAPUTO PROVINCIA	Maputo provincia	1	0	3	3	Type I/Urban HC	1	Rural HC type I	Rural HC type I	Ariel	Ariel	1	1	Yes	Yes	ASG before period	No	0	Yes	Option B-Plus before period	0	0	Yes	ART at MCH dept during period	1	1	Yes	Yes		Yes	EPTS database before period	0		3230	More than 2000	No	28	26-35	26-35	25-34	30 years or less	No	No	26-35
Hospital de Dia de Magude	100306	Yes	Yes	MAGUDE	MAPUTO PROVINCIA	Maputo provincia	1	0	3	3	Type I/Urban HC	1	Rural HC type I	Rural HC type I	Ariel	Ariel	1	1	Yes	Yes	ASG before period	No	0	Yes	Option B-Plus before period	0	0	Yes	ART at MCH dept during period	1	1	Yes	Yes		Yes	EPTS database before period	0		3230	More than 2000	No	50	>45	>45	>=45	More than 30 years old	No	Yes	>45
Hospital de Dia de Magude	100306	Yes	Yes	MAGUDE	MAPUTO PROVINCIA	Maputo provincia	1	0	3	3	Type I/Urban HC	1	Rural HC type I	Rural HC type I	Ariel	Ariel	1	1	Yes	Yes	ASG before period	No	0	Yes	Option B-Plus before period	0	0	Yes	ART at MCH dept during period	1	1	Yes	Yes		Yes	EPTS database before period	0		3230	More than 2000	No	23	16-25	16-25	15-24	30 years or less	No	No	0
Hospital de Dia de Magude	100306	Yes	Yes	MAGUDE	MAPUTO PROVINCIA	Maputo provincia	1	0	3	3	Type I/Urban HC	1	Rural HC type I	Rural HC type I	Ariel	Ariel	1	1	Yes	Yes	ASG before period	No	0	Yes	Option B-Plus before period	0	0	Yes	ART at MCH dept during period	1	1	Yes	Yes		Yes	EPTS database before period	0		3230	More than 2000	No	36	36-45	36-45	35-44	More than 30 years old	No	No	36-45
Hospital de Dia de Magude	100306	Yes	Yes	MAGUDE	MAPUTO PROVINCIA	Maputo provincia	1	0	3	3	Type I/Urban HC	1	Rural HC type I	Rural HC type I	Ariel	Ariel	1	1	Yes	Yes	ASG before period	No	0	Yes	Option B-Plus before period	0	0	Yes	ART at MCH dept during period	1	1	Yes	Yes		Yes	EPTS database before period	0		3230	More than 2000	No	28	26-35	26-35	25-34	30 years or less	No	No	26-35
Hospital de Dia de Magude	100306	Yes	Yes	MAGUDE	MAPUTO PROVINCIA	Maputo provincia	1	0	3	3	Type I/Urban HC	1	Rural HC type I	Rural HC type I	Ariel	Ariel	1	1	Yes	Yes	ASG before period	No	0	Yes	Option B-Plus before period	0	0	Yes	ART at MCH dept during period	1	1	Yes	Yes		Yes	EPTS database before period	0		3230	More than 2000	No	65	>45	>45	>=45	More than 30 years old	No	Yes	>45
Hospital de Dia de Magude	100306	Yes	Yes	MAGUDE	MAPUTO PROVINCIA	Maputo provincia	1	0	3	3	Type I/Urban HC	1	Rural HC type I	Rural HC type I	Ariel	Ariel	1	1	Yes	Yes	ASG before period	No	0	Yes	Option B-Plus before period	0	0	Yes	ART at MCH dept during period	1	1	Yes	Yes		Yes	EPTS database before period	0		3230	More than 2000	No	29	26-35	26-35	25-34	30 years or less	No	No	26-35
Hospital de Dia de Magude	100306	Yes	Yes	MAGUDE	MAPUTO PROVINCIA	Maputo provincia	1	0	3	3	Type I/Urban HC	1	Rural HC type I	Rural HC type I	Ariel	Ariel	1	1	Yes	Yes	ASG before period	No	0	Yes	Option B-Plus before period	0	0	Yes	ART at MCH dept during period	1	1	Yes	Yes		Yes	EPTS database before period	0		3230	More than 2000	No	49	>45	>45	>=45	More than 30 years old	No	Yes	>45
Hospital de Dia de Magude	100306	Yes	Yes	MAGUDE	MAPUTO PROVINCIA	Maputo provincia	1	0	3	3	Type I/Urban HC	1	Rural HC type I	Rural HC type I	Ariel	Ariel	1	1	Yes	Yes	ASG before period	No	0	Yes	Option B-Plus before period	0	0	Yes	ART at MCH dept during period	1	1	Yes	Yes		Yes	EPTS database before period	0		3230	More than 2000	No	25	16-25	16-25	25-34	30 years or less	No	No	0
Hospital de Dia de Magude	100306	Yes	Yes	MAGUDE	MAPUTO PROVINCIA	Maputo provincia	1	0	3	3	Type I/Urban HC	1	Rural HC type I	Rural HC type I	Ariel	Ariel	1	1	Yes	Yes	ASG before period	No	0	Yes	Option B-Plus before period	0	0	Yes	ART at MCH dept during period	1	1	Yes	Yes		Yes	EPTS database before period	0		3230	More than 2000	No	30	26-35	26-35	25-34	30 years or less	No	No	26-35
Hospital de Dia de Magude	100306	Yes	Yes	MAGUDE	MAPUTO PROVINCIA	Maputo provincia	1	0	3	3	Type I/Urban HC	1	Rural HC type I	Rural HC type I	Ariel	Ariel	1	1	Yes	Yes	ASG before period	No	0	Yes	Option B-Plus before period	0	0	Yes	ART at MCH dept during period	1	1	Yes	Yes		Yes	EPTS database before period	0		3230	More than 2000	No	20	16-25	16-25	15-24	30 years or less	No	No	0
Hospital de Dia de Magude	100306	Yes	Yes	MAGUDE	MAPUTO PROVINCIA	Maputo provincia	1	0	3	3	Type I/Urban HC	1	Rural HC type I	Rural HC type I	Ariel	Ariel	1	1	Yes	Yes	ASG before period	No	0	Yes	Option B-Plus before period	0	0	Yes	ART at MCH dept during period	1	1	Yes	Yes		Yes	EPTS database before period	0		3230	More than 2000	No	25	16-25	16-25	25-34	30 years or less	No	No	0
Hospital de Dia de Magude	100306	Yes	Yes	MAGUDE	MAPUTO PROVINCIA	Maputo provincia	1	0	3	3	Type I/Urban HC	1	Rural HC type I	Rural HC type I	Ariel	Ariel	1	1	Yes	Yes	ASG before period	No	0	Yes	Option B-Plus before period	0	0	Yes	ART at MCH dept during period	1	1	Yes	Yes		Yes	EPTS database before period	0		3230	More than 2000	No	20	16-25	16-25	15-24	30 years or less	No	No	0
Hospital de Dia de Magude	100306	Yes	Yes	MAGUDE	MAPUTO PROVINCIA	Maputo provincia	1	0	3	3	Type I/Urban HC	1	Rural HC type I	Rural HC type I	Ariel	Ariel	1	1	Yes	Yes	ASG before period	No	0	Yes	Option B-Plus before period	0	0	Yes	ART at MCH dept during period	1	1	Yes	Yes		Yes	EPTS database before period	0		3230	More than 2000	No	37	36-45	36-45	35-44	More than 30 years old	No	No	36-45
Hospital de Dia de Magude	100306	Yes	Yes	MAGUDE	MAPUTO PROVINCIA	Maputo provincia	1	0	3	3	Type I/Urban HC	1	Rural HC type I	Rural HC type I	Ariel	Ariel	1	1	Yes	Yes	ASG before period	No	0	Yes	Option B-Plus before period	0	0	Yes	ART at MCH dept during period	1	1	Yes	Yes		Yes	EPTS database before period	0		3230	More than 2000	No	44	36-45	36-45	35-44	More than 30 years old	No	No	36-45
Hospital de Dia de Magude	100306	Yes	Yes	MAGUDE	MAPUTO PROVINCIA	Maputo provincia	1	0	3	3	Type I/Urban HC	1	Rural HC type I	Rural HC type I	Ariel	Ariel	1	1	Yes	Yes	ASG before period	No	0	Yes	Option B-Plus before period	0	0	Yes	ART at MCH dept during period	1	1	Yes	Yes		Yes	EPTS database before period	0		3230	More than 2000	No	37	36-45	36-45	35-44	More than 30 years old	No	No	36-45
Hospital de Dia de Magude	100306	Yes	Yes	MAGUDE	MAPUTO PROVINCIA	Maputo provincia	1	0	3	3	Type I/Urban HC	1	Rural HC type I	Rural HC type I	Ariel	Ariel	1	1	Yes	Yes	ASG before period	No	0	Yes	Option B-Plus before period	0	0	Yes	ART at MCH dept during period	1	1	Yes	Yes		Yes	EPTS database before period	0		3230	More than 2000	No	26	26-35	26-35	25-34	30 years or less	No	No	26-35
Hospital de Dia de Magude	100306	Yes	Yes	MAGUDE	MAPUTO PROVINCIA	Maputo provincia	1	0	3	3	Type I/Urban HC	1	Rural HC type I	Rural HC type I	Ariel	Ariel	1	1	Yes	Yes	ASG before period	No	0	Yes	Option B-Plus before period	0	0	Yes	ART at MCH dept during period	1	1	Yes	Yes		Yes	EPTS database before period	0		3230	More than 2000	No	35	26-35	26-35	35-44	More than 30 years old	No	No	26-35
Hospital de Dia de Magude	100306	Yes	Yes	MAGUDE	MAPUTO PROVINCIA	Maputo provincia	1	0	3	3	Type I/Urban HC	1	Rural HC type I	Rural HC type I	Ariel	Ariel	1	1	Yes	Yes	ASG before period	No	0	Yes	Option B-Plus before period	0	0	Yes	ART at MCH dept during period	1	1	Yes	Yes		Yes	EPTS database before period	0		3230	More than 2000	No	35	26-35	26-35	35-44	More than 30 years old	No	No	26-35
Hospital de Dia de Magude	100306	Yes	Yes	MAGUDE	MAPUTO PROVINCIA	Maputo provincia	1	0	3	3	Type I/Urban HC	1	Rural HC type I	Rural HC type I	Ariel	Ariel	1	1	Yes	Yes	ASG before period	No	0	Yes	Option B-Plus before period	0	0	Yes	ART at MCH dept during period	1	1	Yes	Yes		Yes	EPTS database before period	0		3230	More than 2000	No	2	<=15	<=5	<15	30 years or less	Yes	No	<=5
Hospital de Dia de Magude	100306	Yes	Yes	MAGUDE	MAPUTO PROVINCIA	Maputo provincia	1	0	3	3	Type I/Urban HC	1	Rural HC type I	Rural HC type I	Ariel	Ariel	1	1	Yes	Yes	ASG before period	No	0	Yes	Option B-Plus before period	0	0	Yes	ART at MCH dept during period	1	1	Yes	Yes		Yes	EPTS database before period	0		3230	More than 2000	No	22	16-25	16-25	15-24	30 years or less	No	No	0
Hospital de Dia de Magude	100306	Yes	Yes	MAGUDE	MAPUTO PROVINCIA	Maputo provincia	1	0	3	3	Type I/Urban HC	1	Rural HC type I	Rural HC type I	Ariel	Ariel	1	1	Yes	Yes	ASG before period	No	0	Yes	Option B-Plus before period	0	0	Yes	ART at MCH dept during period	1	1	Yes	Yes		Yes	EPTS database before period	0		3230	More than 2000	No	28	26-35	26-35	25-34	30 years or less	No	No	26-35
Hospital de Dia de Magude	100306	Yes	Yes	MAGUDE	MAPUTO PROVINCIA	Maputo provincia	1	0	3	3	Type I/Urban HC	1	Rural HC type I	Rural HC type I	Ariel	Ariel	1	1	Yes	Yes	ASG before period	No	0	Yes	Option B-Plus before period	0	0	Yes	ART at MCH dept during period	1	1	Yes	Yes		Yes	EPTS database before period	0		3230	More than 2000	No	17	16-25	16-25	15-24	30 years or less	No	No	0
Hospital de Dia de Magude	100306	Yes	Yes	MAGUDE	MAPUTO PROVINCIA	Maputo provincia	1	0	3	3	Type I/Urban HC	1	Rural HC type I	Rural HC type I	Ariel	Ariel	1	1	Yes	Yes	ASG before period	No	0	Yes	Option B-Plus before period	0	0	Yes	ART at MCH dept during period	1	1	Yes	Yes		Yes	EPTS database before period	0		3230	More than 2000	No	34	26-35	26-35	25-34	More than 30 years old	No	No	26-35
Hospital de Dia de Magude	100306	Yes	Yes	MAGUDE	MAPUTO PROVINCIA	Maputo provincia	1	0	3	3	Type I/Urban HC	1	Rural HC type I	Rural HC type I	Ariel	Ariel	1	1	Yes	Yes	ASG before period	No	0	Yes	Option B-Plus before period	0	0	Yes	ART at MCH dept during period	1	1	Yes	Yes		Yes	EPTS database before period	0		3230	More than 2000	No	2	<=15	<=5	<15	30 years or less	Yes	No	<=5
Hospital de Dia de Magude	100306	Yes	Yes	MAGUDE	MAPUTO PROVINCIA	Maputo provincia	1	0	3	3	Type I/Urban HC	1	Rural HC type I	Rural HC type I	Ariel	Ariel	1	1	Yes	Yes	ASG before period	No	0	Yes	Option B-Plus before period	0	0	Yes	ART at MCH dept during period	1	1	Yes	Yes		Yes	EPTS database before period	0		3230	More than 2000	No	21	16-25	16-25	15-24	30 years or less	No	No	0
Hospital de Dia de Magude	100306	Yes	Yes	MAGUDE	MAPUTO PROVINCIA	Maputo provincia	1	0	3	3	Type I/Urban HC	1	Rural HC type I	Rural HC type I	Ariel	Ariel	1	1	Yes	Yes	ASG before period	No	0	Yes	Option B-Plus before period	0	0	Yes	ART at MCH dept during period	1	1	Yes	Yes		Yes	EPTS database before period	0		3230	More than 2000	No	41	36-45	36-45	35-44	More than 30 years old	No	No	36-45
Hospital de Dia de Magude	100306	Yes	Yes	MAGUDE	MAPUTO PROVINCIA	Maputo provincia	1	0	3	3	Type I/Urban HC	1	Rural HC type I	Rural HC type I	Ariel	Ariel	1	1	Yes	Yes	ASG before period	No	0	Yes	Option B-Plus before period	0	0	Yes	ART at MCH dept during period	1	1	Yes	Yes		Yes	EPTS database before period	0		3230	More than 2000	No	1	<=15	<=5	<15	30 years or less	Yes	No	<=5
Hospital de Dia de Magude	100306	Yes	Yes	MAGUDE	MAPUTO PROVINCIA	Maputo provincia	1	0	3	3	Type I/Urban HC	1	Rural HC type I	Rural HC type I	Ariel	Ariel	1	1	Yes	Yes	ASG before period	No	0	Yes	Option B-Plus before period	0	0	Yes	ART at MCH dept during period	1	1	Yes	Yes		Yes	EPTS database before period	0		3230	More than 2000	No	31	26-35	26-35	25-34	More than 30 years old	No	No	26-35
Hospital de Dia de Magude	100306	Yes	Yes	MAGUDE	MAPUTO PROVINCIA	Maputo provincia	1	0	3	3	Type I/Urban HC	1	Rural HC type I	Rural HC type I	Ariel	Ariel	1	1	Yes	Yes	ASG before period	No	0	Yes	Option B-Plus before period	0	0	Yes	ART at MCH dept during period	1	1	Yes	Yes		Yes	EPTS database before period	0		3230	More than 2000	No	35	26-35	26-35	35-44	More than 30 years old	No	No	26-35
Hospital de Dia de Magude	100306	Yes	Yes	MAGUDE	MAPUTO PROVINCIA	Maputo provincia	1	0	3	3	Type I/Urban HC	1	Rural HC type I	Rural HC type I	Ariel	Ariel	1	1	Yes	Yes	ASG before period	No	0	Yes	Option B-Plus before period	0	0	Yes	ART at MCH dept during period	1	1	Yes	Yes		Yes	EPTS database before period	0		3230	More than 2000	No	25	16-25	16-25	25-34	30 years or less	No	No	0
Hospital de Dia de Magude	100306	Yes	Yes	MAGUDE	MAPUTO PROVINCIA	Maputo provincia	1	0	3	3	Type I/Urban HC	1	Rural HC type I	Rural HC type I	Ariel	Ariel	1	1	Yes	Yes	ASG before period	No	0	Yes	Option B-Plus before period	0	0	Yes	ART at MCH dept during period	1	1	Yes	Yes		Yes	EPTS database before period	0		3230	More than 2000	No	4	<=15	<=5	<15	30 years or less	Yes	No	<=5
Hospital de Dia de Magude	100306	Yes	Yes	MAGUDE	MAPUTO PROVINCIA	Maputo provincia	1	0	3	3	Type I/Urban HC	1	Rural HC type I	Rural HC type I	Ariel	Ariel	1	1	Yes	Yes	ASG before period	No	0	Yes	Option B-Plus before period	0	0	Yes	ART at MCH dept during period	1	1	Yes	Yes		Yes	EPTS database before period	0		3230	More than 2000	No	23	16-25	16-25	15-24	30 years or less	No	No	0
Hospital de Dia de Magude	100306	Yes	Yes	MAGUDE	MAPUTO PROVINCIA	Maputo provincia	1	0	3	3	Type I/Urban HC	1	Rural HC type I	Rural HC type I	Ariel	Ariel	1	1	Yes	Yes	ASG before period	No	0	Yes	Option B-Plus before period	0	0	Yes	ART at MCH dept during period	1	1	Yes	Yes		Yes	EPTS database before period	0		3230	More than 2000	No	30	26-35	26-35	25-34	30 years or less	No	No	26-35
Hospital de Dia de Magude	100306	Yes	Yes	MAGUDE	MAPUTO PROVINCIA	Maputo provincia	1	0	3	3	Type I/Urban HC	1	Rural HC type I	Rural HC type I	Ariel	Ariel	1	1	Yes	Yes	ASG before period	No	0	Yes	Option B-Plus before period	0	0	Yes	ART at MCH dept during period	1	1	Yes	Yes		Yes	EPTS database before period	0		3230	More than 2000	No	21	16-25	16-25	15-24	30 years or less	No	No	0
Hospital de Dia de Magude	100306	Yes	Yes	MAGUDE	MAPUTO PROVINCIA	Maputo provincia	1	0	3	3	Type I/Urban HC	1	Rural HC type I	Rural HC type I	Ariel	Ariel	1	1	Yes	Yes	ASG before period	No	0	Yes	Option B-Plus before period	0	0	Yes	ART at MCH dept during period	1	1	Yes	Yes		Yes	EPTS database before period	0		3230	More than 2000	No	1	<=15	<=5	<15	30 years or less	Yes	No	<=5
Hospital de Dia de Magude	100306	Yes	Yes	MAGUDE	MAPUTO PROVINCIA	Maputo provincia	1	0	3	3	Type I/Urban HC	1	Rural HC type I	Rural HC type I	Ariel	Ariel	1	1	Yes	Yes	ASG before period	No	0	Yes	Option B-Plus before period	0	0	Yes	ART at MCH dept during period	1	1	Yes	Yes		Yes	EPTS database before period	0		3230	More than 2000	No	32	26-35	26-35	25-34	More than 30 years old	No	No	26-35
Hospital de Dia de Magude	100306	Yes	Yes	MAGUDE	MAPUTO PROVINCIA	Maputo provincia	1	0	3	3	Type I/Urban HC	1	Rural HC type I	Rural HC type I	Ariel	Ariel	1	1	Yes	Yes	ASG before period	No	0	Yes	Option B-Plus before period	0	0	Yes	ART at MCH dept during period	1	1	Yes	Yes		Yes	EPTS database before period	0		3230	More than 2000	No	2	<=15	<=5	<15	30 years or less	Yes	No	<=5
Hospital de Dia de Magude	100306	Yes	Yes	MAGUDE	MAPUTO PROVINCIA	Maputo provincia	1	0	3	3	Type I/Urban HC	1	Rural HC type I	Rural HC type I	Ariel	Ariel	1	1	Yes	Yes	ASG before period	No	0	Yes	Option B-Plus before period	0	0	Yes	ART at MCH dept during period	1	1	Yes	Yes		Yes	EPTS database before period	0		3230	More than 2000	No	5	<=15	<=5	<15	30 years or less	Yes	No	<=5
Hospital de Dia de Magude	100306	Yes	Yes	MAGUDE	MAPUTO PROVINCIA	Maputo provincia	1	0	3	3	Type I/Urban HC	1	Rural HC type I	Rural HC type I	Ariel	Ariel	1	1	Yes	Yes	ASG before period	No	0	Yes	Option B-Plus before period	0	0	Yes	ART at MCH dept during period	1	1	Yes	Yes		Yes	EPTS database before period	0		3230	More than 2000	No	37	36-45	36-45	35-44	More than 30 years old	No	No	36-45
Hospital de Dia de Magude	100306	Yes	Yes	MAGUDE	MAPUTO PROVINCIA	Maputo provincia	1	0	3	3	Type I/Urban HC	1	Rural HC type I	Rural HC type I	Ariel	Ariel	1	1	Yes	Yes	ASG before period	No	0	Yes	Option B-Plus before period	0	0	Yes	ART at MCH dept during period	1	1	Yes	Yes		Yes	EPTS database before period	0		3230	More than 2000	No	21	16-25	16-25	15-24	30 years or less	No	No	0
Hospital de Dia de Magude	100306	Yes	Yes	MAGUDE	MAPUTO PROVINCIA	Maputo provincia	1	0	3	3	Type I/Urban HC	1	Rural HC type I	Rural HC type I	Ariel	Ariel	1	1	Yes	Yes	ASG before period	No	0	Yes	Option B-Plus before period	0	0	Yes	ART at MCH dept during period	1	1	Yes	Yes		Yes	EPTS database before period	0		3230	More than 2000	No	2	<=15	<=5	<15	30 years or less	Yes	No	<=5
Hospital de Dia de Magude	100306	Yes	Yes	MAGUDE	MAPUTO PROVINCIA	Maputo provincia	1	0	3	3	Type I/Urban HC	1	Rural HC type I	Rural HC type I	Ariel	Ariel	1	1	Yes	Yes	ASG before period	No	0	Yes	Option B-Plus before period	0	0	Yes	ART at MCH dept during period	1	1	Yes	Yes		Yes	EPTS database before period	0		3230	More than 2000	No	11	<=15	6-15	<15	30 years or less	No	No	6-15
Hospital de Dia de Magude	100306	Yes	Yes	MAGUDE	MAPUTO PROVINCIA	Maputo provincia	1	0	3	3	Type I/Urban HC	1	Rural HC type I	Rural HC type I	Ariel	Ariel	1	1	Yes	Yes	ASG before period	No	0	Yes	Option B-Plus before period	0	0	Yes	ART at MCH dept during period	1	1	Yes	Yes		Yes	EPTS database before period	0		3230	More than 2000	No	25	16-25	16-25	25-34	30 years or less	No	No	0
Hospital de Dia de Magude	100306	Yes	Yes	MAGUDE	MAPUTO PROVINCIA	Maputo provincia	1	0	3	3	Type I/Urban HC	1	Rural HC type I	Rural HC type I	Ariel	Ariel	1	1	Yes	Yes	ASG before period	No	0	Yes	Option B-Plus before period	0	0	Yes	ART at MCH dept during period	1	1	Yes	Yes		Yes	EPTS database before period	0		3230	More than 2000	No	36	36-45	36-45	35-44	More than 30 years old	No	No	36-45
Hospital de Dia de Magude	100306	Yes	Yes	MAGUDE	MAPUTO PROVINCIA	Maputo provincia	1	0	3	3	Type I/Urban HC	1	Rural HC type I	Rural HC type I	Ariel	Ariel	1	1	Yes	Yes	ASG before period	No	0	Yes	Option B-Plus before period	0	0	Yes	ART at MCH dept during period	1	1	Yes	Yes		Yes	EPTS database before period	0		3230	More than 2000	No	30	26-35	26-35	25-34	30 years or less	No	No	26-35
Hospital de Dia de Magude	100306	Yes	Yes	MAGUDE	MAPUTO PROVINCIA	Maputo provincia	1	0	3	3	Type I/Urban HC	1	Rural HC type I	Rural HC type I	Ariel	Ariel	1	1	Yes	Yes	ASG before period	No	0	Yes	Option B-Plus before period	0	0	Yes	ART at MCH dept during period	1	1	Yes	Yes		Yes	EPTS database before period	0		3230	More than 2000	No	33	26-35	26-35	25-34	More than 30 years old	No	No	26-35
Hospital de Dia de Magude	100306	Yes	Yes	MAGUDE	MAPUTO PROVINCIA	Maputo provincia	1	0	3	3	Type I/Urban HC	1	Rural HC type I	Rural HC type I	Ariel	Ariel	1	1	Yes	Yes	ASG before period	No	0	Yes	Option B-Plus before period	0	0	Yes	ART at MCH dept during period	1	1	Yes	Yes		Yes	EPTS database before period	0		3230	More than 2000	No	34	26-35	26-35	25-34	More than 30 years old	No	No	26-35
Hospital de Dia de Magude	100306	Yes	Yes	MAGUDE	MAPUTO PROVINCIA	Maputo provincia	1	0	3	3	Type I/Urban HC	1	Rural HC type I	Rural HC type I	Ariel	Ariel	1	1	Yes	Yes	ASG before period	No	0	Yes	Option B-Plus before period	0	0	Yes	ART at MCH dept during period	1	1	Yes	Yes		Yes	EPTS database before period	0		3230	More than 2000	No	47	>45	>45	>=45	More than 30 years old	No	Yes	>45
Hospital de Dia de Magude	100306	Yes	Yes	MAGUDE	MAPUTO PROVINCIA	Maputo provincia	1	0	3	3	Type I/Urban HC	1	Rural HC type I	Rural HC type I	Ariel	Ariel	1	1	Yes	Yes	ASG before period	No	0	Yes	Option B-Plus before period	0	0	Yes	ART at MCH dept during period	1	1	Yes	Yes		Yes	EPTS database before period	0		3230	More than 2000	No	24	16-25	16-25	15-24	30 years or less	No	No	0
Hospital de Dia de Magude	100306	Yes	Yes	MAGUDE	MAPUTO PROVINCIA	Maputo provincia	1	0	3	3	Type I/Urban HC	1	Rural HC type I	Rural HC type I	Ariel	Ariel	1	1	Yes	Yes	ASG before period	No	0	Yes	Option B-Plus before period	0	0	Yes	ART at MCH dept during period	1	1	Yes	Yes		Yes	EPTS database before period	0		3230	More than 2000	No	33	26-35	26-35	25-34	More than 30 years old	No	No	26-35
Hospital de Dia de Magude	100306	Yes	Yes	MAGUDE	MAPUTO PROVINCIA	Maputo provincia	1	0	3	3	Type I/Urban HC	1	Rural HC type I	Rural HC type I	Ariel	Ariel	1	1	Yes	Yes	ASG before period	No	0	Yes	Option B-Plus before period	0	0	Yes	ART at MCH dept during period	1	1	Yes	Yes		Yes	EPTS database before period	0		3230	More than 2000	No	33	26-35	26-35	25-34	More than 30 years old	No	No	26-35
Hospital de Dia de Magude	100306	Yes	Yes	MAGUDE	MAPUTO PROVINCIA	Maputo provincia	1	0	3	3	Type I/Urban HC	1	Rural HC type I	Rural HC type I	Ariel	Ariel	1	1	Yes	Yes	ASG before period	No	0	Yes	Option B-Plus before period	0	0	Yes	ART at MCH dept during period	1	1	Yes	Yes		Yes	EPTS database before period	0		3230	More than 2000	No	0	<=15	<=5	<15	30 years or less	Yes	No	<=5
Hospital de Dia de Magude	100306	Yes	Yes	MAGUDE	MAPUTO PROVINCIA	Maputo provincia	1	0	3	3	Type I/Urban HC	1	Rural HC type I	Rural HC type I	Ariel	Ariel	1	1	Yes	Yes	ASG before period	No	0	Yes	Option B-Plus before period	0	0	Yes	ART at MCH dept during period	1	1	Yes	Yes		Yes	EPTS database before period	0		3230	More than 2000	No	27	26-35	26-35	25-34	30 years or less	No	No	26-35
Hospital de Dia de Magude	100306	Yes	Yes	MAGUDE	MAPUTO PROVINCIA	Maputo provincia	1	0	3	3	Type I/Urban HC	1	Rural HC type I	Rural HC type I	Ariel	Ariel	1	1	Yes	Yes	ASG before period	No	0	Yes	Option B-Plus before period	0	0	Yes	ART at MCH dept during period	1	1	Yes	Yes		Yes	EPTS database before period	0		3230	More than 2000	No	1	<=15	<=5	<15	30 years or less	Yes	No	<=5
Hospital de Dia de Magude	100306	Yes	Yes	MAGUDE	MAPUTO PROVINCIA	Maputo provincia	1	0	3	3	Type I/Urban HC	1	Rural HC type I	Rural HC type I	Ariel	Ariel	1	1	Yes	Yes	ASG before period	No	0	Yes	Option B-Plus before period	0	0	Yes	ART at MCH dept during period	1	1	Yes	Yes		Yes	EPTS database before period	0		3230	More than 2000	No	8	<=15	6-15	<15	30 years or less	No	No	6-15
Hospital de Dia de Magude	100306	Yes	Yes	MAGUDE	MAPUTO PROVINCIA	Maputo provincia	1	0	3	3	Type I/Urban HC	1	Rural HC type I	Rural HC type I	Ariel	Ariel	1	1	Yes	Yes	ASG before period	No	0	Yes	Option B-Plus before period	0	0	Yes	ART at MCH dept during period	1	1	Yes	Yes		Yes	EPTS database before period	0		3230	More than 2000	No	37	36-45	36-45	35-44	More than 30 years old	No	No	36-45
Hospital de Dia de Magude	100306	Yes	Yes	MAGUDE	MAPUTO PROVINCIA	Maputo provincia	1	0	3	3	Type I/Urban HC	1	Rural HC type I	Rural HC type I	Ariel	Ariel	1	1	Yes	Yes	ASG before period	No	0	Yes	Option B-Plus before period	0	0	Yes	ART at MCH dept during period	1	1	Yes	Yes		Yes	EPTS database before period	0		3230	More than 2000	No	30	26-35	26-35	25-34	30 years or less	No	No	26-35
Hospital de Dia de Magude	100306	Yes	Yes	MAGUDE	MAPUTO PROVINCIA	Maputo provincia	1	0	3	3	Type I/Urban HC	1	Rural HC type I	Rural HC type I	Ariel	Ariel	1	1	Yes	Yes	ASG before period	No	0	Yes	Option B-Plus before period	0	0	Yes	ART at MCH dept during period	1	1	Yes	Yes		Yes	EPTS database before period	0		3230	More than 2000	No	28	26-35	26-35	25-34	30 years or less	No	No	26-35
Hospital de Dia de Magude	100306	Yes	Yes	MAGUDE	MAPUTO PROVINCIA	Maputo provincia	1	0	3	3	Type I/Urban HC	1	Rural HC type I	Rural HC type I	Ariel	Ariel	1	1	Yes	Yes	ASG before period	No	0	Yes	Option B-Plus before period	0	0	Yes	ART at MCH dept during period	1	1	Yes	Yes		Yes	EPTS database before period	0		3230	More than 2000	No	30	26-35	26-35	25-34	30 years or less	No	No	26-35
Hospital de Dia de Magude	100306	Yes	Yes	MAGUDE	MAPUTO PROVINCIA	Maputo provincia	1	0	3	3	Type I/Urban HC	1	Rural HC type I	Rural HC type I	Ariel	Ariel	1	1	Yes	Yes	ASG before period	No	0	Yes	Option B-Plus before period	0	0	Yes	ART at MCH dept during period	1	1	Yes	Yes		Yes	EPTS database before period	0		3230	More than 2000	No	29	26-35	26-35	25-34	30 years or less	No	No	26-35
Hospital de Dia de Magude	100306	Yes	Yes	MAGUDE	MAPUTO PROVINCIA	Maputo provincia	1	0	3	3	Type I/Urban HC	1	Rural HC type I	Rural HC type I	Ariel	Ariel	1	1	Yes	Yes	ASG before period	No	0	Yes	Option B-Plus before period	0	0	Yes	ART at MCH dept during period	1	1	Yes	Yes		Yes	EPTS database before period	0		3230	More than 2000	No	30	26-35	26-35	25-34	30 years or less	No	No	26-35
Hospital de Dia de Magude	100306	Yes	Yes	MAGUDE	MAPUTO PROVINCIA	Maputo provincia	1	0	3	3	Type I/Urban HC	1	Rural HC type I	Rural HC type I	Ariel	Ariel	1	1	Yes	Yes	ASG before period	No	0	Yes	Option B-Plus before period	0	0	Yes	ART at MCH dept during period	1	1	Yes	Yes		Yes	EPTS database before period	0		3230	More than 2000	No	20	16-25	16-25	15-24	30 years or less	No	No	0
Hospital de Dia de Magude	100306	Yes	Yes	MAGUDE	MAPUTO PROVINCIA	Maputo provincia	1	0	3	3	Type I/Urban HC	1	Rural HC type I	Rural HC type I	Ariel	Ariel	1	1	Yes	Yes	ASG before period	No	0	Yes	Option B-Plus before period	0	0	Yes	ART at MCH dept during period	1	1	Yes	Yes		Yes	EPTS database before period	0		3230	More than 2000	No	35	26-35	26-35	35-44	More than 30 years old	No	No	26-35
Hospital de Dia de Magude	100306	Yes	Yes	MAGUDE	MAPUTO PROVINCIA	Maputo provincia	1	0	3	3	Type I/Urban HC	1	Rural HC type I	Rural HC type I	Ariel	Ariel	1	1	Yes	Yes	ASG before period	No	0	Yes	Option B-Plus before period	0	0	Yes	ART at MCH dept during period	1	1	Yes	Yes		Yes	EPTS database before period	0		3230	More than 2000	No	28	26-35	26-35	25-34	30 years or less	No	No	26-35
Hospital de Dia de Magude	100306	Yes	Yes	MAGUDE	MAPUTO PROVINCIA	Maputo provincia	1	0	3	3	Type I/Urban HC	1	Rural HC type I	Rural HC type I	Ariel	Ariel	1	1	Yes	Yes	ASG before period	No	0	Yes	Option B-Plus before period	0	0	Yes	ART at MCH dept during period	1	1	Yes	Yes		Yes	EPTS database before period	0		3230	More than 2000	No	68	>45	>45	>=45	More than 30 years old	No	Yes	>45
Hospital de Dia de Magude	100306	Yes	Yes	MAGUDE	MAPUTO PROVINCIA	Maputo provincia	1	0	3	3	Type I/Urban HC	1	Rural HC type I	Rural HC type I	Ariel	Ariel	1	1	Yes	Yes	ASG before period	No	0	Yes	Option B-Plus before period	0	0	Yes	ART at MCH dept during period	1	1	Yes	Yes		Yes	EPTS database before period	0		3230	More than 2000	No	61	>45	>45	>=45	More than 30 years old	No	Yes	>45
Hospital de Dia de Magude	100306	Yes	Yes	MAGUDE	MAPUTO PROVINCIA	Maputo provincia	1	0	3	3	Type I/Urban HC	1	Rural HC type I	Rural HC type I	Ariel	Ariel	1	1	Yes	Yes	ASG before period	No	0	Yes	Option B-Plus before period	0	0	Yes	ART at MCH dept during period	1	1	Yes	Yes		Yes	EPTS database before period	0		3230	More than 2000	No	38	36-45	36-45	35-44	More than 30 years old	No	No	36-45
Hospital de Dia de Magude	100306	Yes	Yes	MAGUDE	MAPUTO PROVINCIA	Maputo provincia	1	0	3	3	Type I/Urban HC	1	Rural HC type I	Rural HC type I	Ariel	Ariel	1	1	Yes	Yes	ASG before period	No	0	Yes	Option B-Plus before period	0	0	Yes	ART at MCH dept during period	1	1	Yes	Yes		Yes	EPTS database before period	0		3230	More than 2000	No	55	>45	>45	>=45	More than 30 years old	No	Yes	>45
Hospital de Dia de Magude	100306	Yes	Yes	MAGUDE	MAPUTO PROVINCIA	Maputo provincia	1	0	3	3	Type I/Urban HC	1	Rural HC type I	Rural HC type I	Ariel	Ariel	1	1	Yes	Yes	ASG before period	No	0	Yes	Option B-Plus before period	0	0	Yes	ART at MCH dept during period	1	1	Yes	Yes		Yes	EPTS database before period	0		3230	More than 2000	No	33	26-35	26-35	25-34	More than 30 years old	No	No	26-35
Hospital de Dia de Magude	100306	Yes	Yes	MAGUDE	MAPUTO PROVINCIA	Maputo provincia	1	0	3	3	Type I/Urban HC	1	Rural HC type I	Rural HC type I	Ariel	Ariel	1	1	Yes	Yes	ASG before period	No	0	Yes	Option B-Plus before period	0	0	Yes	ART at MCH dept during period	1	1	Yes	Yes		Yes	EPTS database before period	0		3230	More than 2000	No	32	26-35	26-35	25-34	More than 30 years old	No	No	26-35
Hospital de Dia de Magude	100306	Yes	Yes	MAGUDE	MAPUTO PROVINCIA	Maputo provincia	1	0	3	3	Type I/Urban HC	1	Rural HC type I	Rural HC type I	Ariel	Ariel	1	1	Yes	Yes	ASG before period	No	0	Yes	Option B-Plus before period	0	0	Yes	ART at MCH dept during period	1	1	Yes	Yes		Yes	EPTS database before period	0		3230	More than 2000	No	43	36-45	36-45	35-44	More than 30 years old	No	No	36-45
Hospital de Dia de Magude	100306	Yes	Yes	MAGUDE	MAPUTO PROVINCIA	Maputo provincia	1	0	3	3	Type I/Urban HC	1	Rural HC type I	Rural HC type I	Ariel	Ariel	1	1	Yes	Yes	ASG before period	No	0	Yes	Option B-Plus before period	0	0	Yes	ART at MCH dept during period	1	1	Yes	Yes		Yes	EPTS database before period	0		3230	More than 2000	No	29	26-35	26-35	25-34	30 years or less	No	No	26-35
Hospital de Dia de Magude	100306	Yes	Yes	MAGUDE	MAPUTO PROVINCIA	Maputo provincia	1	0	3	3	Type I/Urban HC	1	Rural HC type I	Rural HC type I	Ariel	Ariel	1	1	Yes	Yes	ASG before period	No	0	Yes	Option B-Plus before period	0	0	Yes	ART at MCH dept during period	1	1	Yes	Yes		Yes	EPTS database before period	0		3230	More than 2000	No	28	26-35	26-35	25-34	30 years or less	No	No	26-35
Hospital de Dia de Magude	100306	Yes	Yes	MAGUDE	MAPUTO PROVINCIA	Maputo provincia	1	0	3	3	Type I/Urban HC	1	Rural HC type I	Rural HC type I	Ariel	Ariel	1	1	Yes	Yes	ASG before period	No	0	Yes	Option B-Plus before period	0	0	Yes	ART at MCH dept during period	1	1	Yes	Yes		Yes	EPTS database before period	0		3230	More than 2000	No	32	26-35	26-35	25-34	More than 30 years old	No	No	26-35
Hospital de Dia de Magude	100306	Yes	Yes	MAGUDE	MAPUTO PROVINCIA	Maputo provincia	1	0	3	3	Type I/Urban HC	1	Rural HC type I	Rural HC type I	Ariel	Ariel	1	1	Yes	Yes	ASG before period	No	0	Yes	Option B-Plus before period	0	0	Yes	ART at MCH dept during period	1	1	Yes	Yes		Yes	EPTS database before period	0		3230	More than 2000	No	39	36-45	36-45	35-44	More than 30 years old	No	No	36-45
Hospital de Dia de Magude	100306	Yes	Yes	MAGUDE	MAPUTO PROVINCIA	Maputo provincia	1	0	3	3	Type I/Urban HC	1	Rural HC type I	Rural HC type I	Ariel	Ariel	1	1	Yes	Yes	ASG before period	No	0	Yes	Option B-Plus before period	0	0	Yes	ART at MCH dept during period	1	1	Yes	Yes		Yes	EPTS database before period	0		3230	More than 2000	No	40	36-45	36-45	35-44	More than 30 years old	No	No	36-45
Hospital de Dia de Magude	100306	Yes	Yes	MAGUDE	MAPUTO PROVINCIA	Maputo provincia	1	0	3	3	Type I/Urban HC	1	Rural HC type I	Rural HC type I	Ariel	Ariel	1	1	Yes	Yes	ASG before period	No	0	Yes	Option B-Plus before period	0	0	Yes	ART at MCH dept during period	1	1	Yes	Yes		Yes	EPTS database before period	0		3230	More than 2000	No	27	26-35	26-35	25-34	30 years or less	No	No	26-35
Hospital de Dia de Magude	100306	Yes	Yes	MAGUDE	MAPUTO PROVINCIA	Maputo provincia	1	0	3	3	Type I/Urban HC	1	Rural HC type I	Rural HC type I	Ariel	Ariel	1	1	Yes	Yes	ASG before period	No	0	Yes	Option B-Plus before period	0	0	Yes	ART at MCH dept during period	1	1	Yes	Yes		Yes	EPTS database before period	0		3230	More than 2000	No	24	16-25	16-25	15-24	30 years or less	No	No	0
Hospital de Dia de Magude	100306	Yes	Yes	MAGUDE	MAPUTO PROVINCIA	Maputo provincia	1	0	3	3	Type I/Urban HC	1	Rural HC type I	Rural HC type I	Ariel	Ariel	1	1	Yes	Yes	ASG before period	No	0	Yes	Option B-Plus before period	0	0	Yes	ART at MCH dept during period	1	1	Yes	Yes		Yes	EPTS database before period	0		3230	More than 2000	No	35	26-35	26-35	35-44	More than 30 years old	No	No	26-35
Hospital de Dia de Magude	100306	Yes	Yes	MAGUDE	MAPUTO PROVINCIA	Maputo provincia	1	0	3	3	Type I/Urban HC	1	Rural HC type I	Rural HC type I	Ariel	Ariel	1	1	Yes	Yes	ASG before period	No	0	Yes	Option B-Plus before period	0	0	Yes	ART at MCH dept during period	1	1	Yes	Yes		Yes	EPTS database before period	0		3230	More than 2000	No	27	26-35	26-35	25-34	30 years or less	No	No	26-35
Hospital de Dia de Magude	100306	Yes	Yes	MAGUDE	MAPUTO PROVINCIA	Maputo provincia	1	0	3	3	Type I/Urban HC	1	Rural HC type I	Rural HC type I	Ariel	Ariel	1	1	Yes	Yes	ASG before period	No	0	Yes	Option B-Plus before period	0	0	Yes	ART at MCH dept during period	1	1	Yes	Yes		Yes	EPTS database before period	0		3230	More than 2000	No	39	36-45	36-45	35-44	More than 30 years old	No	No	36-45
Hospital de Dia de Magude	100306	Yes	Yes	MAGUDE	MAPUTO PROVINCIA	Maputo provincia	1	0	3	3	Type I/Urban HC	1	Rural HC type I	Rural HC type I	Ariel	Ariel	1	1	Yes	Yes	ASG before period	No	0	Yes	Option B-Plus before period	0	0	Yes	ART at MCH dept during period	1	1	Yes	Yes		Yes	EPTS database before period	0		3230	More than 2000	No	28	26-35	26-35	25-34	30 years or less	No	No	26-35
Hospital de Dia de Magude	100306	Yes	Yes	MAGUDE	MAPUTO PROVINCIA	Maputo provincia	1	0	3	3	Type I/Urban HC	1	Rural HC type I	Rural HC type I	Ariel	Ariel	1	1	Yes	Yes	ASG before period	No	0	Yes	Option B-Plus before period	0	0	Yes	ART at MCH dept during period	1	1	Yes	Yes		Yes	EPTS database before period	0		3230	More than 2000	No	33	26-35	26-35	25-34	More than 30 years old	No	No	26-35
Hospital de Dia de Magude	100306	Yes	Yes	MAGUDE	MAPUTO PROVINCIA	Maputo provincia	1	0	3	3	Type I/Urban HC	1	Rural HC type I	Rural HC type I	Ariel	Ariel	1	1	Yes	Yes	ASG before period	No	0	Yes	Option B-Plus before period	0	0	Yes	ART at MCH dept during period	1	1	Yes	Yes		Yes	EPTS database before period	0		3230	More than 2000	No	2	<=15	<=5	<15	30 years or less	Yes	No	<=5
Hospital de Dia de Magude	100306	Yes	Yes	MAGUDE	MAPUTO PROVINCIA	Maputo provincia	1	0	3	3	Type I/Urban HC	1	Rural HC type I	Rural HC type I	Ariel	Ariel	1	1	Yes	Yes	ASG before period	No	0	Yes	Option B-Plus before period	0	0	Yes	ART at MCH dept during period	1	1	Yes	Yes		Yes	EPTS database before period	0		3230	More than 2000	No	56	>45	>45	>=45	More than 30 years old	No	Yes	>45
Hospital de Dia de Magude	100306	Yes	Yes	MAGUDE	MAPUTO PROVINCIA	Maputo provincia	1	0	3	3	Type I/Urban HC	1	Rural HC type I	Rural HC type I	Ariel	Ariel	1	1	Yes	Yes	ASG before period	No	0	Yes	Option B-Plus before period	0	0	Yes	ART at MCH dept during period	1	1	Yes	Yes		Yes	EPTS database before period	0		3230	More than 2000	No	39	36-45	36-45	35-44	More than 30 years old	No	No	36-45
Hospital de Dia de Magude	100306	Yes	Yes	MAGUDE	MAPUTO PROVINCIA	Maputo provincia	1	0	3	3	Type I/Urban HC	1	Rural HC type I	Rural HC type I	Ariel	Ariel	1	1	Yes	Yes	ASG before period	No	0	Yes	Option B-Plus before period	0	0	Yes	ART at MCH dept during period	1	1	Yes	Yes		Yes	EPTS database before period	0		3230	More than 2000	No	32	26-35	26-35	25-34	More than 30 years old	No	No	26-35
Hospital de Dia de Magude	100306	Yes	Yes	MAGUDE	MAPUTO PROVINCIA	Maputo provincia	1	0	3	3	Type I/Urban HC	1	Rural HC type I	Rural HC type I	Ariel	Ariel	1	1	Yes	Yes	ASG before period	No	0	Yes	Option B-Plus before period	0	0	Yes	ART at MCH dept during period	1	1	Yes	Yes		Yes	EPTS database before period	0		3230	More than 2000	No	32	26-35	26-35	25-34	More than 30 years old	No	No	26-35
Hospital de Dia de Magude	100306	Yes	Yes	MAGUDE	MAPUTO PROVINCIA	Maputo provincia	1	0	3	3	Type I/Urban HC	1	Rural HC type I	Rural HC type I	Ariel	Ariel	1	1	Yes	Yes	ASG before period	No	0	Yes	Option B-Plus before period	0	0	Yes	ART at MCH dept during period	1	1	Yes	Yes		Yes	EPTS database before period	0		3230	More than 2000	No	22	16-25	16-25	15-24	30 years or less	No	No	0
Hospital de Dia de Magude	100306	Yes	Yes	MAGUDE	MAPUTO PROVINCIA	Maputo provincia	1	0	3	3	Type I/Urban HC	1	Rural HC type I	Rural HC type I	Ariel	Ariel	1	1	Yes	Yes	ASG before period	No	0	Yes	Option B-Plus before period	0	0	Yes	ART at MCH dept during period	1	1	Yes	Yes		Yes	EPTS database before period	0		3230	More than 2000	No	20	16-25	16-25	15-24	30 years or less	No	No	0
Hospital de Dia de Magude	100306	Yes	Yes	MAGUDE	MAPUTO PROVINCIA	Maputo provincia	1	0	3	3	Type I/Urban HC	1	Rural HC type I	Rural HC type I	Ariel	Ariel	1	1	Yes	Yes	ASG before period	No	0	Yes	Option B-Plus before period	0	0	Yes	ART at MCH dept during period	1	1	Yes	Yes		Yes	EPTS database before period	0		3230	More than 2000	No	29	26-35	26-35	25-34	30 years or less	No	No	26-35
Hospital de Dia de Magude	100306	Yes	Yes	MAGUDE	MAPUTO PROVINCIA	Maputo provincia	1	0	3	3	Type I/Urban HC	1	Rural HC type I	Rural HC type I	Ariel	Ariel	1	1	Yes	Yes	ASG before period	No	0	Yes	Option B-Plus before period	0	0	Yes	ART at MCH dept during period	1	1	Yes	Yes		Yes	EPTS database before period	0		3230	More than 2000	No	28	26-35	26-35	25-34	30 years or less	No	No	26-35
Hospital de Dia de Magude	100306	Yes	Yes	MAGUDE	MAPUTO PROVINCIA	Maputo provincia	1	0	3	3	Type I/Urban HC	1	Rural HC type I	Rural HC type I	Ariel	Ariel	1	1	Yes	Yes	ASG before period	No	0	Yes	Option B-Plus before period	0	0	Yes	ART at MCH dept during period	1	1	Yes	Yes		Yes	EPTS database before period	0		3230	More than 2000	No	65	>45	>45	>=45	More than 30 years old	No	Yes	>45
Hospital de Dia de Magude	100306	Yes	Yes	MAGUDE	MAPUTO PROVINCIA	Maputo provincia	1	0	3	3	Type I/Urban HC	1	Rural HC type I	Rural HC type I	Ariel	Ariel	1	1	Yes	Yes	ASG before period	No	0	Yes	Option B-Plus before period	0	0	Yes	ART at MCH dept during period	1	1	Yes	Yes		Yes	EPTS database before period	0		3230	More than 2000	No	18	16-25	16-25	15-24	30 years or less	No	No	0
Hospital de Dia de Magude	100306	Yes	Yes	MAGUDE	MAPUTO PROVINCIA	Maputo provincia	1	0	3	3	Type I/Urban HC	1	Rural HC type I	Rural HC type I	Ariel	Ariel	1	1	Yes	Yes	ASG before period	No	0	Yes	Option B-Plus before period	0	0	Yes	ART at MCH dept during period	1	1	Yes	Yes		Yes	EPTS database before period	0		3230	More than 2000	No	5	<=15	<=5	<15	30 years or less	Yes	No	<=5
Hospital de Dia de Magude	100306	Yes	Yes	MAGUDE	MAPUTO PROVINCIA	Maputo provincia	1	0	3	3	Type I/Urban HC	1	Rural HC type I	Rural HC type I	Ariel	Ariel	1	1	Yes	Yes	ASG before period	No	0	Yes	Option B-Plus before period	0	0	Yes	ART at MCH dept during period	1	1	Yes	Yes		Yes	EPTS database before period	0		3230	More than 2000	No	26	26-35	26-35	25-34	30 years or less	No	No	26-35
Hospital de Dia de Magude	100306	Yes	Yes	MAGUDE	MAPUTO PROVINCIA	Maputo provincia	1	0	3	3	Type I/Urban HC	1	Rural HC type I	Rural HC type I	Ariel	Ariel	1	1	Yes	Yes	ASG before period	No	0	Yes	Option B-Plus before period	0	0	Yes	ART at MCH dept during period	1	1	Yes	Yes		Yes	EPTS database before period	0		3230	More than 2000	No	32	26-35	26-35	25-34	More than 30 years old	No	No	26-35
Hospital de Dia de Magude	100306	Yes	Yes	MAGUDE	MAPUTO PROVINCIA	Maputo provincia	1	0	3	3	Type I/Urban HC	1	Rural HC type I	Rural HC type I	Ariel	Ariel	1	1	Yes	Yes	ASG before period	No	0	Yes	Option B-Plus before period	0	0	Yes	ART at MCH dept during period	1	1	Yes	Yes		Yes	EPTS database before period	0		3230	More than 2000	No	52	>45	>45	>=45	More than 30 years old	No	Yes	>45
Hospital de Dia de Magude	100306	Yes	Yes	MAGUDE	MAPUTO PROVINCIA	Maputo provincia	1	0	3	3	Type I/Urban HC	1	Rural HC type I	Rural HC type I	Ariel	Ariel	1	1	Yes	Yes	ASG before period	No	0	Yes	Option B-Plus before period	0	0	Yes	ART at MCH dept during period	1	1	Yes	Yes		Yes	EPTS database before period	0		3230	More than 2000	No	42	36-45	36-45	35-44	More than 30 years old	No	No	36-45
Hospital de Dia de Magude	100306	Yes	Yes	MAGUDE	MAPUTO PROVINCIA	Maputo provincia	1	0	3	3	Type I/Urban HC	1	Rural HC type I	Rural HC type I	Ariel	Ariel	1	1	Yes	Yes	ASG before period	No	0	Yes	Option B-Plus before period	0	0	Yes	ART at MCH dept during period	1	1	Yes	Yes		Yes	EPTS database before period	0		3230	More than 2000	No	38	36-45	36-45	35-44	More than 30 years old	No	No	36-45
Hospital de Dia de Magude	100306	Yes	Yes	MAGUDE	MAPUTO PROVINCIA	Maputo provincia	1	0	3	3	Type I/Urban HC	1	Rural HC type I	Rural HC type I	Ariel	Ariel	1	1	Yes	Yes	ASG before period	No	0	Yes	Option B-Plus before period	0	0	Yes	ART at MCH dept during period	1	1	Yes	Yes		Yes	EPTS database before period	0		3230	More than 2000	No	27	26-35	26-35	25-34	30 years or less	No	No	26-35
Hospital de Dia de Magude	100306	Yes	Yes	MAGUDE	MAPUTO PROVINCIA	Maputo provincia	1	0	3	3	Type I/Urban HC	1	Rural HC type I	Rural HC type I	Ariel	Ariel	1	1	Yes	Yes	ASG before period	No	0	Yes	Option B-Plus before period	0	0	Yes	ART at MCH dept during period	1	1	Yes	Yes		Yes	EPTS database before period	0		3230	More than 2000	No	23	16-25	16-25	15-24	30 years or less	No	No	0
Hospital de Dia de Magude	100306	Yes	Yes	MAGUDE	MAPUTO PROVINCIA	Maputo provincia	1	0	3	3	Type I/Urban HC	1	Rural HC type I	Rural HC type I	Ariel	Ariel	1	1	Yes	Yes	ASG before period	No	0	Yes	Option B-Plus before period	0	0	Yes	ART at MCH dept during period	1	1	Yes	Yes		Yes	EPTS database before period	0		3230	More than 2000	No	35	26-35	26-35	35-44	More than 30 years old	No	No	26-35
Hospital de Dia de Magude	100306	Yes	Yes	MAGUDE	MAPUTO PROVINCIA	Maputo provincia	1	0	3	3	Type I/Urban HC	1	Rural HC type I	Rural HC type I	Ariel	Ariel	1	1	Yes	Yes	ASG before period	No	0	Yes	Option B-Plus before period	0	0	Yes	ART at MCH dept during period	1	1	Yes	Yes		Yes	EPTS database before period	0		3230	More than 2000	No	26	26-35	26-35	25-34	30 years or less	No	No	26-35
Hospital de Dia de Magude	100306	Yes	Yes	MAGUDE	MAPUTO PROVINCIA	Maputo provincia	1	0	3	3	Type I/Urban HC	1	Rural HC type I	Rural HC type I	Ariel	Ariel	1	1	Yes	Yes	ASG before period	No	0	Yes	Option B-Plus before period	0	0	Yes	ART at MCH dept during period	1	1	Yes	Yes		Yes	EPTS database before period	0		3230	More than 2000	No	23	16-25	16-25	15-24	30 years or less	No	No	0
Hospital de Dia de Magude	100306	Yes	Yes	MAGUDE	MAPUTO PROVINCIA	Maputo provincia	1	0	3	3	Type I/Urban HC	1	Rural HC type I	Rural HC type I	Ariel	Ariel	1	1	Yes	Yes	ASG before period	No	0	Yes	Option B-Plus before period	0	0	Yes	ART at MCH dept during period	1	1	Yes	Yes		Yes	EPTS database before period	0		3230	More than 2000	No	32	26-35	26-35	25-34	More than 30 years old	No	No	26-35
Hospital de Dia de Magude	100306	Yes	Yes	MAGUDE	MAPUTO PROVINCIA	Maputo provincia	1	0	3	3	Type I/Urban HC	1	Rural HC type I	Rural HC type I	Ariel	Ariel	1	1	Yes	Yes	ASG before period	No	0	Yes	Option B-Plus before period	0	0	Yes	ART at MCH dept during period	1	1	Yes	Yes		Yes	EPTS database before period	0		3230	More than 2000	No	38	36-45	36-45	35-44	More than 30 years old	No	No	36-45
Hospital de Dia de Magude	100306	Yes	Yes	MAGUDE	MAPUTO PROVINCIA	Maputo provincia	1	0	3	3	Type I/Urban HC	1	Rural HC type I	Rural HC type I	Ariel	Ariel	1	1	Yes	Yes	ASG before period	No	0	Yes	Option B-Plus before period	0	0	Yes	ART at MCH dept during period	1	1	Yes	Yes		Yes	EPTS database before period	0		3230	More than 2000	No	1	<=15	<=5	<15	30 years or less	Yes	No	<=5
Hospital de Dia de Magude	100306	Yes	Yes	MAGUDE	MAPUTO PROVINCIA	Maputo provincia	1	0	3	3	Type I/Urban HC	1	Rural HC type I	Rural HC type I	Ariel	Ariel	1	1	Yes	Yes	ASG before period	No	0	Yes	Option B-Plus before period	0	0	Yes	ART at MCH dept during period	1	1	Yes	Yes		Yes	EPTS database before period	0		3230	More than 2000	No	30	26-35	26-35	25-34	30 years or less	No	No	26-35
Hospital de Dia de Magude	100306	Yes	Yes	MAGUDE	MAPUTO PROVINCIA	Maputo provincia	1	0	3	3	Type I/Urban HC	1	Rural HC type I	Rural HC type I	Ariel	Ariel	1	1	Yes	Yes	ASG before period	No	0	Yes	Option B-Plus before period	0	0	Yes	ART at MCH dept during period	1	1	Yes	Yes		Yes	EPTS database before period	0		3230	More than 2000	No	33	26-35	26-35	25-34	More than 30 years old	No	No	26-35
Hospital de Dia de Magude	100306	Yes	Yes	MAGUDE	MAPUTO PROVINCIA	Maputo provincia	1	0	3	3	Type I/Urban HC	1	Rural HC type I	Rural HC type I	Ariel	Ariel	1	1	Yes	Yes	ASG before period	No	0	Yes	Option B-Plus before period	0	0	Yes	ART at MCH dept during period	1	1	Yes	Yes		Yes	EPTS database before period	0		3230	More than 2000	No	27	26-35	26-35	25-34	30 years or less	No	No	26-35
Hospital de Dia de Magude	100306	Yes	Yes	MAGUDE	MAPUTO PROVINCIA	Maputo provincia	1	0	3	3	Type I/Urban HC	1	Rural HC type I	Rural HC type I	Ariel	Ariel	1	1	Yes	Yes	ASG before period	No	0	Yes	Option B-Plus before period	0	0	Yes	ART at MCH dept during period	1	1	Yes	Yes		Yes	EPTS database before period	0		3230	More than 2000	No	30	26-35	26-35	25-34	30 years or less	No	No	26-35
Hospital de Dia de Magude	100306	Yes	Yes	MAGUDE	MAPUTO PROVINCIA	Maputo provincia	1	0	3	3	Type I/Urban HC	1	Rural HC type I	Rural HC type I	Ariel	Ariel	1	1	Yes	Yes	ASG before period	No	0	Yes	Option B-Plus before period	0	0	Yes	ART at MCH dept during period	1	1	Yes	Yes		Yes	EPTS database before period	0		3230	More than 2000	No	27	26-35	26-35	25-34	30 years or less	No	No	26-35
Hospital de Dia de Magude	100306	Yes	Yes	MAGUDE	MAPUTO PROVINCIA	Maputo provincia	1	0	3	3	Type I/Urban HC	1	Rural HC type I	Rural HC type I	Ariel	Ariel	1	1	Yes	Yes	ASG before period	No	0	Yes	Option B-Plus before period	0	0	Yes	ART at MCH dept during period	1	1	Yes	Yes		Yes	EPTS database before period	0		3230	More than 2000	No	33	26-35	26-35	25-34	More than 30 years old	No	No	26-35
Hospital de Dia de Magude	100306	Yes	Yes	MAGUDE	MAPUTO PROVINCIA	Maputo provincia	1	0	3	3	Type I/Urban HC	1	Rural HC type I	Rural HC type I	Ariel	Ariel	1	1	Yes	Yes	ASG before period	No	0	Yes	Option B-Plus before period	0	0	Yes	ART at MCH dept during period	1	1	Yes	Yes		Yes	EPTS database before period	0		3230	More than 2000	No	29	26-35	26-35	25-34	30 years or less	No	No	26-35
Hospital de Dia de Magude	100306	Yes	Yes	MAGUDE	MAPUTO PROVINCIA	Maputo provincia	1	0	3	3	Type I/Urban HC	1	Rural HC type I	Rural HC type I	Ariel	Ariel	1	1	Yes	Yes	ASG before period	No	0	Yes	Option B-Plus before period	0	0	Yes	ART at MCH dept during period	1	1	Yes	Yes		Yes	EPTS database before period	0		3230	More than 2000	No	18	16-25	16-25	15-24	30 years or less	No	No	0
Hospital de Dia de Magude	100306	Yes	Yes	MAGUDE	MAPUTO PROVINCIA	Maputo provincia	1	0	3	3	Type I/Urban HC	1	Rural HC type I	Rural HC type I	Ariel	Ariel	1	1	Yes	Yes	ASG before period	No	0	Yes	Option B-Plus before period	0	0	Yes	ART at MCH dept during period	1	1	Yes	Yes		Yes	EPTS database before period	0		3230	More than 2000	No	45	36-45	36-45	>=45	More than 30 years old	No	No	36-45
Hospital de Dia de Magude	100306	Yes	Yes	MAGUDE	MAPUTO PROVINCIA	Maputo provincia	1	0	3	3	Type I/Urban HC	1	Rural HC type I	Rural HC type I	Ariel	Ariel	1	1	Yes	Yes	ASG before period	No	0	Yes	Option B-Plus before period	0	0	Yes	ART at MCH dept during period	1	1	Yes	Yes		Yes	EPTS database before period	0		3230	More than 2000	No	34	26-35	26-35	25-34	More than 30 years old	No	No	26-35
Hospital de Dia de Magude	100306	Yes	Yes	MAGUDE	MAPUTO PROVINCIA	Maputo provincia	1	0	3	3	Type I/Urban HC	1	Rural HC type I	Rural HC type I	Ariel	Ariel	1	1	Yes	Yes	ASG before period	No	0	Yes	Option B-Plus before period	0	0	Yes	ART at MCH dept during period	1	1	Yes	Yes		Yes	EPTS database before period	0		3230	More than 2000	No	37	36-45	36-45	35-44	More than 30 years old	No	No	36-45
Hospital de Dia de Magude	100306	Yes	Yes	MAGUDE	MAPUTO PROVINCIA	Maputo provincia	1	0	3	3	Type I/Urban HC	1	Rural HC type I	Rural HC type I	Ariel	Ariel	1	1	Yes	Yes	ASG before period	No	0	Yes	Option B-Plus before period	0	0	Yes	ART at MCH dept during period	1	1	Yes	Yes		Yes	EPTS database before period	0		3230	More than 2000	No	45	36-45	36-45	>=45	More than 30 years old	No	No	36-45
Hospital de Dia de Magude	100306	Yes	Yes	MAGUDE	MAPUTO PROVINCIA	Maputo provincia	1	0	3	3	Type I/Urban HC	1	Rural HC type I	Rural HC type I	Ariel	Ariel	1	1	Yes	Yes	ASG before period	No	0	Yes	Option B-Plus before period	0	0	Yes	ART at MCH dept during period	1	1	Yes	Yes		Yes	EPTS database before period	0		3230	More than 2000	No	27	26-35	26-35	25-34	30 years or less	No	No	26-35
Hospital de Dia de Magude	100306	Yes	Yes	MAGUDE	MAPUTO PROVINCIA	Maputo provincia	1	0	3	3	Type I/Urban HC	1	Rural HC type I	Rural HC type I	Ariel	Ariel	1	1	Yes	Yes	ASG before period	No	0	Yes	Option B-Plus before period	0	0	Yes	ART at MCH dept during period	1	1	Yes	Yes		Yes	EPTS database before period	0		3230	More than 2000	No	34	26-35	26-35	25-34	More than 30 years old	No	No	26-35
Hospital de Dia de Magude	100306	Yes	Yes	MAGUDE	MAPUTO PROVINCIA	Maputo provincia	1	0	3	3	Type I/Urban HC	1	Rural HC type I	Rural HC type I	Ariel	Ariel	1	1	Yes	Yes	ASG before period	No	0	Yes	Option B-Plus before period	0	0	Yes	ART at MCH dept during period	1	1	Yes	Yes		Yes	EPTS database before period	0		3230	More than 2000	No	24	16-25	16-25	15-24	30 years or less	No	No	0
Hospital de Dia de Magude	100306	Yes	Yes	MAGUDE	MAPUTO PROVINCIA	Maputo provincia	1	0	3	3	Type I/Urban HC	1	Rural HC type I	Rural HC type I	Ariel	Ariel	1	1	Yes	Yes	ASG before period	No	0	Yes	Option B-Plus before period	0	0	Yes	ART at MCH dept during period	1	1	Yes	Yes		Yes	EPTS database before period	0		3230	More than 2000	No	38	36-45	36-45	35-44	More than 30 years old	No	No	36-45
Hospital de Dia de Magude	100306	Yes	Yes	MAGUDE	MAPUTO PROVINCIA	Maputo provincia	1	0	3	3	Type I/Urban HC	1	Rural HC type I	Rural HC type I	Ariel	Ariel	1	1	Yes	Yes	ASG before period	No	0	Yes	Option B-Plus before period	0	0	Yes	ART at MCH dept during period	1	1	Yes	Yes		Yes	EPTS database before period	0		3230	More than 2000	No	70	>45	>45	>=45	More than 30 years old	No	Yes	>45
Hospital de Dia de Magude	100306	Yes	Yes	MAGUDE	MAPUTO PROVINCIA	Maputo provincia	1	0	3	3	Type I/Urban HC	1	Rural HC type I	Rural HC type I	Ariel	Ariel	1	1	Yes	Yes	ASG before period	No	0	Yes	Option B-Plus before period	0	0	Yes	ART at MCH dept during period	1	1	Yes	Yes		Yes	EPTS database before period	0		3230	More than 2000	No	36	36-45	36-45	35-44	More than 30 years old	No	No	36-45
Hospital de Dia de Magude	100306	Yes	Yes	MAGUDE	MAPUTO PROVINCIA	Maputo provincia	1	0	3	3	Type I/Urban HC	1	Rural HC type I	Rural HC type I	Ariel	Ariel	1	1	Yes	Yes	ASG before period	No	0	Yes	Option B-Plus before period	0	0	Yes	ART at MCH dept during period	1	1	Yes	Yes		Yes	EPTS database before period	0		3230	More than 2000	No	38	36-45	36-45	35-44	More than 30 years old	No	No	36-45
Hospital de Dia de Magude	100306	Yes	Yes	MAGUDE	MAPUTO PROVINCIA	Maputo provincia	1	0	3	3	Type I/Urban HC	1	Rural HC type I	Rural HC type I	Ariel	Ariel	1	1	Yes	Yes	ASG before period	No	0	Yes	Option B-Plus before period	0	0	Yes	ART at MCH dept during period	1	1	Yes	Yes		Yes	EPTS database before period	0		3230	More than 2000	No	38	36-45	36-45	35-44	More than 30 years old	No	No	36-45
Hospital de Dia de Magude	100306	Yes	Yes	MAGUDE	MAPUTO PROVINCIA	Maputo provincia	1	0	3	3	Type I/Urban HC	1	Rural HC type I	Rural HC type I	Ariel	Ariel	1	1	Yes	Yes	ASG before period	No	0	Yes	Option B-Plus before period	0	0	Yes	ART at MCH dept during period	1	1	Yes	Yes		Yes	EPTS database before period	0		3230	More than 2000	No	0	<=15	<=5	<15	30 years or less	Yes	No	<=5
Hospital de Dia de Magude	100306	Yes	Yes	MAGUDE	MAPUTO PROVINCIA	Maputo provincia	1	0	3	3	Type I/Urban HC	1	Rural HC type I	Rural HC type I	Ariel	Ariel	1	1	Yes	Yes	ASG before period	No	0	Yes	Option B-Plus before period	0	0	Yes	ART at MCH dept during period	1	1	Yes	Yes		Yes	EPTS database before period	0		3230	More than 2000	No	55	>45	>45	>=45	More than 30 years old	No	Yes	>45
Hospital de Dia de Magude	100306	Yes	Yes	MAGUDE	MAPUTO PROVINCIA	Maputo provincia	1	0	3	3	Type I/Urban HC	1	Rural HC type I	Rural HC type I	Ariel	Ariel	1	1	Yes	Yes	ASG before period	No	0	Yes	Option B-Plus before period	0	0	Yes	ART at MCH dept during period	1	1	Yes	Yes		Yes	EPTS database before period	0		3230	More than 2000	No	32	26-35	26-35	25-34	More than 30 years old	No	No	26-35
Hospital de Dia de Magude	100306	Yes	Yes	MAGUDE	MAPUTO PROVINCIA	Maputo provincia	1	0	3	3	Type I/Urban HC	1	Rural HC type I	Rural HC type I	Ariel	Ariel	1	1	Yes	Yes	ASG before period	No	0	Yes	Option B-Plus before period	0	0	Yes	ART at MCH dept during period	1	1	Yes	Yes		Yes	EPTS database before period	0		3230	More than 2000	No	10	<=15	6-15	<15	30 years or less	No	No	6-15
Hospital de Dia de Magude	100306	Yes	Yes	MAGUDE	MAPUTO PROVINCIA	Maputo provincia	1	0	3	3	Type I/Urban HC	1	Rural HC type I	Rural HC type I	Ariel	Ariel	1	1	Yes	Yes	ASG before period	No	0	Yes	Option B-Plus before period	0	0	Yes	ART at MCH dept during period	1	1	Yes	Yes		Yes	EPTS database before period	0		3230	More than 2000	No	31	26-35	26-35	25-34	More than 30 years old	No	No	26-35
Hospital de Dia de Magude	100306	Yes	Yes	MAGUDE	MAPUTO PROVINCIA	Maputo provincia	1	0	3	3	Type I/Urban HC	1	Rural HC type I	Rural HC type I	Ariel	Ariel	1	1	Yes	Yes	ASG before period	No	0	Yes	Option B-Plus before period	0	0	Yes	ART at MCH dept during period	1	1	Yes	Yes		Yes	EPTS database before period	0		3230	More than 2000	No	36	36-45	36-45	35-44	More than 30 years old	No	No	36-45
Hospital de Dia de Magude	100306	Yes	Yes	MAGUDE	MAPUTO PROVINCIA	Maputo provincia	1	0	3	3	Type I/Urban HC	1	Rural HC type I	Rural HC type I	Ariel	Ariel	1	1	Yes	Yes	ASG before period	No	0	Yes	Option B-Plus before period	0	0	Yes	ART at MCH dept during period	1	1	Yes	Yes		Yes	EPTS database before period	0		3230	More than 2000	No	46	>45	>45	>=45	More than 30 years old	No	Yes	>45
Hospital de Dia de Magude	100306	Yes	Yes	MAGUDE	MAPUTO PROVINCIA	Maputo provincia	1	0	3	3	Type I/Urban HC	1	Rural HC type I	Rural HC type I	Ariel	Ariel	1	1	Yes	Yes	ASG before period	No	0	Yes	Option B-Plus before period	0	0	Yes	ART at MCH dept during period	1	1	Yes	Yes		Yes	EPTS database before period	0		3230	More than 2000	No	22	16-25	16-25	15-24	30 years or less	No	No	0
Hospital de Dia de Magude	100306	Yes	Yes	MAGUDE	MAPUTO PROVINCIA	Maputo provincia	1	0	3	3	Type I/Urban HC	1	Rural HC type I	Rural HC type I	Ariel	Ariel	1	1	Yes	Yes	ASG before period	No	0	Yes	Option B-Plus before period	0	0	Yes	ART at MCH dept during period	1	1	Yes	Yes		Yes	EPTS database before period	0		3230	More than 2000	No	28	26-35	26-35	25-34	30 years or less	No	No	26-35
Hospital de Dia de Magude	100306	Yes	Yes	MAGUDE	MAPUTO PROVINCIA	Maputo provincia	1	0	3	3	Type I/Urban HC	1	Rural HC type I	Rural HC type I	Ariel	Ariel	1	1	Yes	Yes	ASG before period	No	0	Yes	Option B-Plus before period	0	0	Yes	ART at MCH dept during period	1	1	Yes	Yes		Yes	EPTS database before period	0		3230	More than 2000	No	27	26-35	26-35	25-34	30 years or less	No	No	26-35
Hospital de Dia de Magude	100306	Yes	Yes	MAGUDE	MAPUTO PROVINCIA	Maputo provincia	1	0	3	3	Type I/Urban HC	1	Rural HC type I	Rural HC type I	Ariel	Ariel	1	1	Yes	Yes	ASG before period	No	0	Yes	Option B-Plus before period	0	0	Yes	ART at MCH dept during period	1	1	Yes	Yes		Yes	EPTS database before period	0		3230	More than 2000	No	40	36-45	36-45	35-44	More than 30 years old	No	No	36-45
Hospital de Dia de Magude	100306	Yes	Yes	MAGUDE	MAPUTO PROVINCIA	Maputo provincia	1	0	3	3	Type I/Urban HC	1	Rural HC type I	Rural HC type I	Ariel	Ariel	1	1	Yes	Yes	ASG before period	No	0	Yes	Option B-Plus before period	0	0	Yes	ART at MCH dept during period	1	1	Yes	Yes		Yes	EPTS database before period	0		3230	More than 2000	No	45	36-45	36-45	>=45	More than 30 years old	No	No	36-45
Hospital de Dia de Magude	100306	Yes	Yes	MAGUDE	MAPUTO PROVINCIA	Maputo provincia	1	0	3	3	Type I/Urban HC	1	Rural HC type I	Rural HC type I	Ariel	Ariel	1	1	Yes	Yes	ASG before period	No	0	Yes	Option B-Plus before period	0	0	Yes	ART at MCH dept during period	1	1	Yes	Yes		Yes	EPTS database before period	0		3230	More than 2000	No	25	16-25	16-25	25-34	30 years or less	No	No	0
Hospital de Dia de Magude	100306	Yes	Yes	MAGUDE	MAPUTO PROVINCIA	Maputo provincia	1	0	3	3	Type I/Urban HC	1	Rural HC type I	Rural HC type I	Ariel	Ariel	1	1	Yes	Yes	ASG before period	No	0	Yes	Option B-Plus before period	0	0	Yes	ART at MCH dept during period	1	1	Yes	Yes		Yes	EPTS database before period	0		3230	More than 2000	No	32	26-35	26-35	25-34	More than 30 years old	No	No	26-35
Hospital de Dia de Magude	100306	Yes	Yes	MAGUDE	MAPUTO PROVINCIA	Maputo provincia	1	0	3	3	Type I/Urban HC	1	Rural HC type I	Rural HC type I	Ariel	Ariel	1	1	Yes	Yes	ASG before period	No	0	Yes	Option B-Plus before period	0	0	Yes	ART at MCH dept during period	1	1	Yes	Yes		Yes	EPTS database before period	0		3230	More than 2000	No	31	26-35	26-35	25-34	More than 30 years old	No	No	26-35
Hospital de Dia de Magude	100306	Yes	Yes	MAGUDE	MAPUTO PROVINCIA	Maputo provincia	1	0	3	3	Type I/Urban HC	1	Rural HC type I	Rural HC type I	Ariel	Ariel	1	1	Yes	Yes	ASG before period	No	0	Yes	Option B-Plus before period	0	0	Yes	ART at MCH dept during period	1	1	Yes	Yes		Yes	EPTS database before period	0		3230	More than 2000	No	0	<=15	<=5	<15	30 years or less	Yes	No	<=5
Hospital de Dia de Magude	100306	Yes	Yes	MAGUDE	MAPUTO PROVINCIA	Maputo provincia	1	0	3	3	Type I/Urban HC	1	Rural HC type I	Rural HC type I	Ariel	Ariel	1	1	Yes	Yes	ASG before period	No	0	Yes	Option B-Plus before period	0	0	Yes	ART at MCH dept during period	1	1	Yes	Yes		Yes	EPTS database before period	0		3230	More than 2000	No	31	26-35	26-35	25-34	More than 30 years old	No	No	26-35
Hospital de Dia de Magude	100306	Yes	Yes	MAGUDE	MAPUTO PROVINCIA	Maputo provincia	1	0	3	3	Type I/Urban HC	1	Rural HC type I	Rural HC type I	Ariel	Ariel	1	1	Yes	Yes	ASG before period	No	0	Yes	Option B-Plus before period	0	0	Yes	ART at MCH dept during period	1	1	Yes	Yes		Yes	EPTS database before period	0		3230	More than 2000	No	35	26-35	26-35	35-44	More than 30 years old	No	No	26-35
Hospital de Dia de Magude	100306	Yes	Yes	MAGUDE	MAPUTO PROVINCIA	Maputo provincia	1	0	3	3	Type I/Urban HC	1	Rural HC type I	Rural HC type I	Ariel	Ariel	1	1	Yes	Yes	ASG before period	No	0	Yes	Option B-Plus before period	0	0	Yes	ART at MCH dept during period	1	1	Yes	Yes		Yes	EPTS database before period	0		3230	More than 2000	No	40	36-45	36-45	35-44	More than 30 years old	No	No	36-45
Hospital de Dia de Magude	100306	Yes	Yes	MAGUDE	MAPUTO PROVINCIA	Maputo provincia	1	0	3	3	Type I/Urban HC	1	Rural HC type I	Rural HC type I	Ariel	Ariel	1	1	Yes	Yes	ASG before period	No	0	Yes	Option B-Plus before period	0	0	Yes	ART at MCH dept during period	1	1	Yes	Yes		Yes	EPTS database before period	0		3230	More than 2000	No	22	16-25	16-25	15-24	30 years or less	No	No	0
Hospital de Dia de Magude	100306	Yes	Yes	MAGUDE	MAPUTO PROVINCIA	Maputo provincia	1	0	3	3	Type I/Urban HC	1	Rural HC type I	Rural HC type I	Ariel	Ariel	1	1	Yes	Yes	ASG before period	No	0	Yes	Option B-Plus before period	0	0	Yes	ART at MCH dept during period	1	1	Yes	Yes		Yes	EPTS database before period	0		3230	More than 2000	No	48	>45	>45	>=45	More than 30 years old	No	Yes	>45
Hospital de Dia de Magude	100306	Yes	Yes	MAGUDE	MAPUTO PROVINCIA	Maputo provincia	1	0	3	3	Type I/Urban HC	1	Rural HC type I	Rural HC type I	Ariel	Ariel	1	1	Yes	Yes	ASG before period	No	0	Yes	Option B-Plus before period	0	0	Yes	ART at MCH dept during period	1	1	Yes	Yes		Yes	EPTS database before period	0		3230	More than 2000	No	30	26-35	26-35	25-34	30 years or less	No	No	26-35
Hospital de Dia de Magude	100306	Yes	Yes	MAGUDE	MAPUTO PROVINCIA	Maputo provincia	1	0	3	3	Type I/Urban HC	1	Rural HC type I	Rural HC type I	Ariel	Ariel	1	1	Yes	Yes	ASG before period	No	0	Yes	Option B-Plus before period	0	0	Yes	ART at MCH dept during period	1	1	Yes	Yes		Yes	EPTS database before period	0		3230	More than 2000	No	51	>45	>45	>=45	More than 30 years old	No	Yes	>45
Hospital de Dia de Magude	100306	Yes	Yes	MAGUDE	MAPUTO PROVINCIA	Maputo provincia	1	0	3	3	Type I/Urban HC	1	Rural HC type I	Rural HC type I	Ariel	Ariel	1	1	Yes	Yes	ASG before period	No	0	Yes	Option B-Plus before period	0	0	Yes	ART at MCH dept during period	1	1	Yes	Yes		Yes	EPTS database before period	0		3230	More than 2000	No	41	36-45	36-45	35-44	More than 30 years old	No	No	36-45
Hospital de Dia de Magude	100306	Yes	Yes	MAGUDE	MAPUTO PROVINCIA	Maputo provincia	1	0	3	3	Type I/Urban HC	1	Rural HC type I	Rural HC type I	Ariel	Ariel	1	1	Yes	Yes	ASG before period	No	0	Yes	Option B-Plus before period	0	0	Yes	ART at MCH dept during period	1	1	Yes	Yes		Yes	EPTS database before period	0		3230	More than 2000	No	69	>45	>45	>=45	More than 30 years old	No	Yes	>45
Hospital de Dia de Magude	100306	Yes	Yes	MAGUDE	MAPUTO PROVINCIA	Maputo provincia	1	0	3	3	Type I/Urban HC	1	Rural HC type I	Rural HC type I	Ariel	Ariel	1	1	Yes	Yes	ASG before period	No	0	Yes	Option B-Plus before period	0	0	Yes	ART at MCH dept during period	1	1	Yes	Yes		Yes	EPTS database before period	0		3230	More than 2000	No	22	16-25	16-25	15-24	30 years or less	No	No	0
Hospital de Dia de Magude	100306	Yes	Yes	MAGUDE	MAPUTO PROVINCIA	Maputo provincia	1	0	3	3	Type I/Urban HC	1	Rural HC type I	Rural HC type I	Ariel	Ariel	1	1	Yes	Yes	ASG before period	No	0	Yes	Option B-Plus before period	0	0	Yes	ART at MCH dept during period	1	1	Yes	Yes		Yes	EPTS database before period	0		3230	More than 2000	No	27	26-35	26-35	25-34	30 years or less	No	No	26-35
Hospital de Dia de Magude	100306	Yes	Yes	MAGUDE	MAPUTO PROVINCIA	Maputo provincia	1	0	3	3	Type I/Urban HC	1	Rural HC type I	Rural HC type I	Ariel	Ariel	1	1	Yes	Yes	ASG before period	No	0	Yes	Option B-Plus before period	0	0	Yes	ART at MCH dept during period	1	1	Yes	Yes		Yes	EPTS database before period	0		3230	More than 2000	No	38	36-45	36-45	35-44	More than 30 years old	No	No	36-45
Hospital de Dia de Magude	100306	Yes	Yes	MAGUDE	MAPUTO PROVINCIA	Maputo provincia	1	0	3	3	Type I/Urban HC	1	Rural HC type I	Rural HC type I	Ariel	Ariel	1	1	Yes	Yes	ASG before period	No	0	Yes	Option B-Plus before period	0	0	Yes	ART at MCH dept during period	1	1	Yes	Yes		Yes	EPTS database before period	0		3230	More than 2000	No	37	36-45	36-45	35-44	More than 30 years old	No	No	36-45
Hospital de Dia de Magude	100306	Yes	Yes	MAGUDE	MAPUTO PROVINCIA	Maputo provincia	1	0	3	3	Type I/Urban HC	1	Rural HC type I	Rural HC type I	Ariel	Ariel	1	1	Yes	Yes	ASG before period	No	0	Yes	Option B-Plus before period	0	0	Yes	ART at MCH dept during period	1	1	Yes	Yes		Yes	EPTS database before period	0		3230	More than 2000	No	27	26-35	26-35	25-34	30 years or less	No	No	26-35
Hospital de Dia de Magude	100306	Yes	Yes	MAGUDE	MAPUTO PROVINCIA	Maputo provincia	1	0	3	3	Type I/Urban HC	1	Rural HC type I	Rural HC type I	Ariel	Ariel	1	1	Yes	Yes	ASG before period	No	0	Yes	Option B-Plus before period	0	0	Yes	ART at MCH dept during period	1	1	Yes	Yes		Yes	EPTS database before period	0		3230	More than 2000	No	35	26-35	26-35	35-44	More than 30 years old	No	No	26-35
Hospital de Dia de Magude	100306	Yes	Yes	MAGUDE	MAPUTO PROVINCIA	Maputo provincia	1	0	3	3	Type I/Urban HC	1	Rural HC type I	Rural HC type I	Ariel	Ariel	1	1	Yes	Yes	ASG before period	No	0	Yes	Option B-Plus before period	0	0	Yes	ART at MCH dept during period	1	1	Yes	Yes		Yes	EPTS database before period	0		3230	More than 2000	No	42	36-45	36-45	35-44	More than 30 years old	No	No	36-45
Hospital de Dia de Magude	100306	Yes	Yes	MAGUDE	MAPUTO PROVINCIA	Maputo provincia	1	0	3	3	Type I/Urban HC	1	Rural HC type I	Rural HC type I	Ariel	Ariel	1	1	Yes	Yes	ASG before period	No	0	Yes	Option B-Plus before period	0	0	Yes	ART at MCH dept during period	1	1	Yes	Yes		Yes	EPTS database before period	0		3230	More than 2000	No	27	26-35	26-35	25-34	30 years or less	No	No	26-35
Hospital de Dia de Magude	100306	Yes	Yes	MAGUDE	MAPUTO PROVINCIA	Maputo provincia	1	0	3	3	Type I/Urban HC	1	Rural HC type I	Rural HC type I	Ariel	Ariel	1	1	Yes	Yes	ASG before period	No	0	Yes	Option B-Plus before period	0	0	Yes	ART at MCH dept during period	1	1	Yes	Yes		Yes	EPTS database before period	0		3230	More than 2000	No	64	>45	>45	>=45	More than 30 years old	No	Yes	>45
Hospital de Dia de Magude	100306	Yes	Yes	MAGUDE	MAPUTO PROVINCIA	Maputo provincia	1	0	3	3	Type I/Urban HC	1	Rural HC type I	Rural HC type I	Ariel	Ariel	1	1	Yes	Yes	ASG before period	No	0	Yes	Option B-Plus before period	0	0	Yes	ART at MCH dept during period	1	1	Yes	Yes		Yes	EPTS database before period	0		3230	More than 2000	No	44	36-45	36-45	35-44	More than 30 years old	No	No	36-45
Hospital de Dia de Magude	100306	Yes	Yes	MAGUDE	MAPUTO PROVINCIA	Maputo provincia	1	0	3	3	Type I/Urban HC	1	Rural HC type I	Rural HC type I	Ariel	Ariel	1	1	Yes	Yes	ASG before period	No	0	Yes	Option B-Plus before period	0	0	Yes	ART at MCH dept during period	1	1	Yes	Yes		Yes	EPTS database before period	0		3230	More than 2000	No	23	16-25	16-25	15-24	30 years or less	No	No	0
Hospital de Dia de Magude	100306	Yes	Yes	MAGUDE	MAPUTO PROVINCIA	Maputo provincia	1	0	3	3	Type I/Urban HC	1	Rural HC type I	Rural HC type I	Ariel	Ariel	1	1	Yes	Yes	ASG before period	No	0	Yes	Option B-Plus before period	0	0	Yes	ART at MCH dept during period	1	1	Yes	Yes		Yes	EPTS database before period	0		3230	More than 2000	No	32	26-35	26-35	25-34	More than 30 years old	No	No	26-35
Hospital de Dia de Magude	100306	Yes	Yes	MAGUDE	MAPUTO PROVINCIA	Maputo provincia	1	0	3	3	Type I/Urban HC	1	Rural HC type I	Rural HC type I	Ariel	Ariel	1	1	Yes	Yes	ASG before period	No	0	Yes	Option B-Plus before period	0	0	Yes	ART at MCH dept during period	1	1	Yes	Yes		Yes	EPTS database before period	0		3230	More than 2000	No	40	36-45	36-45	35-44	More than 30 years old	No	No	36-45
Hospital de Dia de Magude	100306	Yes	Yes	MAGUDE	MAPUTO PROVINCIA	Maputo provincia	1	0	3	3	Type I/Urban HC	1	Rural HC type I	Rural HC type I	Ariel	Ariel	1	1	Yes	Yes	ASG before period	No	0	Yes	Option B-Plus before period	0	0	Yes	ART at MCH dept during period	1	1	Yes	Yes		Yes	EPTS database before period	0		3230	More than 2000	No	54	>45	>45	>=45	More than 30 years old	No	Yes	>45
Hospital de Dia de Magude	100306	Yes	Yes	MAGUDE	MAPUTO PROVINCIA	Maputo provincia	1	0	3	3	Type I/Urban HC	1	Rural HC type I	Rural HC type I	Ariel	Ariel	1	1	Yes	Yes	ASG before period	No	0	Yes	Option B-Plus before period	0	0	Yes	ART at MCH dept during period	1	1	Yes	Yes		Yes	EPTS database before period	0		3230	More than 2000	No	30	26-35	26-35	25-34	30 years or less	No	No	26-35
Hospital de Dia de Magude	100306	Yes	Yes	MAGUDE	MAPUTO PROVINCIA	Maputo provincia	1	0	3	3	Type I/Urban HC	1	Rural HC type I	Rural HC type I	Ariel	Ariel	1	1	Yes	Yes	ASG before period	No	0	Yes	Option B-Plus before period	0	0	Yes	ART at MCH dept during period	1	1	Yes	Yes		Yes	EPTS database before period	0		3230	More than 2000	No	24	16-25	16-25	15-24	30 years or less	No	No	0
Hospital de Dia de Magude	100306	Yes	Yes	MAGUDE	MAPUTO PROVINCIA	Maputo provincia	1	0	3	3	Type I/Urban HC	1	Rural HC type I	Rural HC type I	Ariel	Ariel	1	1	Yes	Yes	ASG before period	No	0	Yes	Option B-Plus before period	0	0	Yes	ART at MCH dept during period	1	1	Yes	Yes		Yes	EPTS database before period	0		3230	More than 2000	No	30	26-35	26-35	25-34	30 years or less	No	No	26-35
Hospital de Dia de Magude	100306	Yes	Yes	MAGUDE	MAPUTO PROVINCIA	Maputo provincia	1	0	3	3	Type I/Urban HC	1	Rural HC type I	Rural HC type I	Ariel	Ariel	1	1	Yes	Yes	ASG before period	No	0	Yes	Option B-Plus before period	0	0	Yes	ART at MCH dept during period	1	1	Yes	Yes		Yes	EPTS database before period	0		3230	More than 2000	No	27	26-35	26-35	25-34	30 years or less	No	No	26-35
Hospital de Dia de Magude	100306	Yes	Yes	MAGUDE	MAPUTO PROVINCIA	Maputo provincia	1	0	3	3	Type I/Urban HC	1	Rural HC type I	Rural HC type I	Ariel	Ariel	1	1	Yes	Yes	ASG before period	No	0	Yes	Option B-Plus before period	0	0	Yes	ART at MCH dept during period	1	1	Yes	Yes		Yes	EPTS database before period	0		3230	More than 2000	No	27	26-35	26-35	25-34	30 years or less	No	No	26-35
Hospital de Dia de Magude	100306	Yes	Yes	MAGUDE	MAPUTO PROVINCIA	Maputo provincia	1	0	3	3	Type I/Urban HC	1	Rural HC type I	Rural HC type I	Ariel	Ariel	1	1	Yes	Yes	ASG before period	No	0	Yes	Option B-Plus before period	0	0	Yes	ART at MCH dept during period	1	1	Yes	Yes		Yes	EPTS database before period	0		3230	More than 2000	No	20	16-25	16-25	15-24	30 years or less	No	No	0
Hospital de Dia de Magude	100306	Yes	Yes	MAGUDE	MAPUTO PROVINCIA	Maputo provincia	1	0	3	3	Type I/Urban HC	1	Rural HC type I	Rural HC type I	Ariel	Ariel	1	1	Yes	Yes	ASG before period	No	0	Yes	Option B-Plus before period	0	0	Yes	ART at MCH dept during period	1	1	Yes	Yes		Yes	EPTS database before period	0		3230	More than 2000	No	29	26-35	26-35	25-34	30 years or less	No	No	26-35
Hospital de Dia de Magude	100306	Yes	Yes	MAGUDE	MAPUTO PROVINCIA	Maputo provincia	1	0	3	3	Type I/Urban HC	1	Rural HC type I	Rural HC type I	Ariel	Ariel	1	1	Yes	Yes	ASG before period	No	0	Yes	Option B-Plus before period	0	0	Yes	ART at MCH dept during period	1	1	Yes	Yes		Yes	EPTS database before period	0		3230	More than 2000	No	8	<=15	6-15	<15	30 years or less	No	No	6-15
Hospital de Dia de Magude	100306	Yes	Yes	MAGUDE	MAPUTO PROVINCIA	Maputo provincia	1	0	3	3	Type I/Urban HC	1	Rural HC type I	Rural HC type I	Ariel	Ariel	1	1	Yes	Yes	ASG before period	No	0	Yes	Option B-Plus before period	0	0	Yes	ART at MCH dept during period	1	1	Yes	Yes		Yes	EPTS database before period	0		3230	More than 2000	No	35	26-35	26-35	35-44	More than 30 years old	No	No	26-35
Hospital de Dia de Magude	100306	Yes	Yes	MAGUDE	MAPUTO PROVINCIA	Maputo provincia	1	0	3	3	Type I/Urban HC	1	Rural HC type I	Rural HC type I	Ariel	Ariel	1	1	Yes	Yes	ASG before period	No	0	Yes	Option B-Plus before period	0	0	Yes	ART at MCH dept during period	1	1	Yes	Yes		Yes	EPTS database before period	0		3230	More than 2000	No	25	16-25	16-25	25-34	30 years or less	No	No	0
Hospital de Dia de Magude	100306	Yes	Yes	MAGUDE	MAPUTO PROVINCIA	Maputo provincia	1	0	3	3	Type I/Urban HC	1	Rural HC type I	Rural HC type I	Ariel	Ariel	1	1	Yes	Yes	ASG before period	No	0	Yes	Option B-Plus before period	0	0	Yes	ART at MCH dept during period	1	1	Yes	Yes		Yes	EPTS database before period	0		3230	More than 2000	No	27	26-35	26-35	25-34	30 years or less	No	No	26-35
Hospital de Dia de Magude	100306	Yes	Yes	MAGUDE	MAPUTO PROVINCIA	Maputo provincia	1	0	3	3	Type I/Urban HC	1	Rural HC type I	Rural HC type I	Ariel	Ariel	1	1	Yes	Yes	ASG before period	No	0	Yes	Option B-Plus before period	0	0	Yes	ART at MCH dept during period	1	1	Yes	Yes		Yes	EPTS database before period	0		3230	More than 2000	No	30	26-35	26-35	25-34	30 years or less	No	No	26-35
Hospital de Dia de Magude	100306	Yes	Yes	MAGUDE	MAPUTO PROVINCIA	Maputo provincia	1	0	3	3	Type I/Urban HC	1	Rural HC type I	Rural HC type I	Ariel	Ariel	1	1	Yes	Yes	ASG before period	No	0	Yes	Option B-Plus before period	0	0	Yes	ART at MCH dept during period	1	1	Yes	Yes		Yes	EPTS database before period	0		3230	More than 2000	No	25	16-25	16-25	25-34	30 years or less	No	No	0
Hospital de Dia de Magude	100306	Yes	Yes	MAGUDE	MAPUTO PROVINCIA	Maputo provincia	1	0	3	3	Type I/Urban HC	1	Rural HC type I	Rural HC type I	Ariel	Ariel	1	1	Yes	Yes	ASG before period	No	0	Yes	Option B-Plus before period	0	0	Yes	ART at MCH dept during period	1	1	Yes	Yes		Yes	EPTS database before period	0		3230	More than 2000	No	53	>45	>45	>=45	More than 30 years old	No	Yes	>45
Hospital de Dia de Magude	100306	Yes	Yes	MAGUDE	MAPUTO PROVINCIA	Maputo provincia	1	0	3	3	Type I/Urban HC	1	Rural HC type I	Rural HC type I	Ariel	Ariel	1	1	Yes	Yes	ASG before period	No	0	Yes	Option B-Plus before period	0	0	Yes	ART at MCH dept during period	1	1	Yes	Yes		Yes	EPTS database before period	0		3230	More than 2000	No	31	26-35	26-35	25-34	More than 30 years old	No	No	26-35
Hospital de Dia de Magude	100306	Yes	Yes	MAGUDE	MAPUTO PROVINCIA	Maputo provincia	1	0	3	3	Type I/Urban HC	1	Rural HC type I	Rural HC type I	Ariel	Ariel	1	1	Yes	Yes	ASG before period	No	0	Yes	Option B-Plus before period	0	0	Yes	ART at MCH dept during period	1	1	Yes	Yes		Yes	EPTS database before period	0		3230	More than 2000	No	25	16-25	16-25	25-34	30 years or less	No	No	0
Hospital de Dia de Magude	100306	Yes	Yes	MAGUDE	MAPUTO PROVINCIA	Maputo provincia	1	0	3	3	Type I/Urban HC	1	Rural HC type I	Rural HC type I	Ariel	Ariel	1	1	Yes	Yes	ASG before period	No	0	Yes	Option B-Plus before period	0	0	Yes	ART at MCH dept during period	1	1	Yes	Yes		Yes	EPTS database before period	0		3230	More than 2000	No	37	36-45	36-45	35-44	More than 30 years old	No	No	36-45
Hospital de Dia de Magude	100306	Yes	Yes	MAGUDE	MAPUTO PROVINCIA	Maputo provincia	1	0	3	3	Type I/Urban HC	1	Rural HC type I	Rural HC type I	Ariel	Ariel	1	1	Yes	Yes	ASG before period	No	0	Yes	Option B-Plus before period	0	0	Yes	ART at MCH dept during period	1	1	Yes	Yes		Yes	EPTS database before period	0		3230	More than 2000	No	43	36-45	36-45	35-44	More than 30 years old	No	No	36-45
Hospital de Dia de Magude	100306	Yes	Yes	MAGUDE	MAPUTO PROVINCIA	Maputo provincia	1	0	3	3	Type I/Urban HC	1	Rural HC type I	Rural HC type I	Ariel	Ariel	1	1	Yes	Yes	ASG before period	No	0	Yes	Option B-Plus before period	0	0	Yes	ART at MCH dept during period	1	1	Yes	Yes		Yes	EPTS database before period	0		3230	More than 2000	No	39	36-45	36-45	35-44	More than 30 years old	No	No	36-45
Hospital de Dia de Magude	100306	Yes	Yes	MAGUDE	MAPUTO PROVINCIA	Maputo provincia	1	0	3	3	Type I/Urban HC	1	Rural HC type I	Rural HC type I	Ariel	Ariel	1	1	Yes	Yes	ASG before period	No	0	Yes	Option B-Plus before period	0	0	Yes	ART at MCH dept during period	1	1	Yes	Yes		Yes	EPTS database before period	0		3230	More than 2000	No	28	26-35	26-35	25-34	30 years or less	No	No	26-35
Hospital de Dia de Magude	100306	Yes	Yes	MAGUDE	MAPUTO PROVINCIA	Maputo provincia	1	0	3	3	Type I/Urban HC	1	Rural HC type I	Rural HC type I	Ariel	Ariel	1	1	Yes	Yes	ASG before period	No	0	Yes	Option B-Plus before period	0	0	Yes	ART at MCH dept during period	1	1	Yes	Yes		Yes	EPTS database before period	0		3230	More than 2000	No	38	36-45	36-45	35-44	More than 30 years old	No	No	36-45
Hospital de Dia de Magude	100306	Yes	Yes	MAGUDE	MAPUTO PROVINCIA	Maputo provincia	1	0	3	3	Type I/Urban HC	1	Rural HC type I	Rural HC type I	Ariel	Ariel	1	1	Yes	Yes	ASG before period	No	0	Yes	Option B-Plus before period	0	0	Yes	ART at MCH dept during period	1	1	Yes	Yes		Yes	EPTS database before period	0		3230	More than 2000	No	47	>45	>45	>=45	More than 30 years old	No	Yes	>45
Hospital de Dia de Magude	100306	Yes	Yes	MAGUDE	MAPUTO PROVINCIA	Maputo provincia	1	0	3	3	Type I/Urban HC	1	Rural HC type I	Rural HC type I	Ariel	Ariel	1	1	Yes	Yes	ASG before period	No	0	Yes	Option B-Plus before period	0	0	Yes	ART at MCH dept during period	1	1	Yes	Yes		Yes	EPTS database before period	0		3230	More than 2000	No	26	26-35	26-35	25-34	30 years or less	No	No	26-35
Hospital de Dia de Magude	100306	Yes	Yes	MAGUDE	MAPUTO PROVINCIA	Maputo provincia	1	0	3	3	Type I/Urban HC	1	Rural HC type I	Rural HC type I	Ariel	Ariel	1	1	Yes	Yes	ASG before period	No	0	Yes	Option B-Plus before period	0	0	Yes	ART at MCH dept during period	1	1	Yes	Yes		Yes	EPTS database before period	0		3230	More than 2000	No	13	<=15	6-15	<15	30 years or less	No	No	6-15
Hospital de Dia de Magude	100306	Yes	Yes	MAGUDE	MAPUTO PROVINCIA	Maputo provincia	1	0	3	3	Type I/Urban HC	1	Rural HC type I	Rural HC type I	Ariel	Ariel	1	1	Yes	Yes	ASG before period	No	0	Yes	Option B-Plus before period	0	0	Yes	ART at MCH dept during period	1	1	Yes	Yes		Yes	EPTS database before period	0		3230	More than 2000	No	46	>45	>45	>=45	More than 30 years old	No	Yes	>45
Hospital de Dia de Magude	100306	Yes	Yes	MAGUDE	MAPUTO PROVINCIA	Maputo provincia	1	0	3	3	Type I/Urban HC	1	Rural HC type I	Rural HC type I	Ariel	Ariel	1	1	Yes	Yes	ASG before period	No	0	Yes	Option B-Plus before period	0	0	Yes	ART at MCH dept during period	1	1	Yes	Yes		Yes	EPTS database before period	0		3230	More than 2000	No	48	>45	>45	>=45	More than 30 years old	No	Yes	>45
Hospital de Dia de Magude	100306	Yes	Yes	MAGUDE	MAPUTO PROVINCIA	Maputo provincia	1	0	3	3	Type I/Urban HC	1	Rural HC type I	Rural HC type I	Ariel	Ariel	1	1	Yes	Yes	ASG before period	No	0	Yes	Option B-Plus before period	0	0	Yes	ART at MCH dept during period	1	1	Yes	Yes		Yes	EPTS database before period	0		3230	More than 2000	No	53	>45	>45	>=45	More than 30 years old	No	Yes	>45
Hospital de Dia de Magude	100306	Yes	Yes	MAGUDE	MAPUTO PROVINCIA	Maputo provincia	1	0	3	3	Type I/Urban HC	1	Rural HC type I	Rural HC type I	Ariel	Ariel	1	1	Yes	Yes	ASG before period	No	0	Yes	Option B-Plus before period	0	0	Yes	ART at MCH dept during period	1	1	Yes	Yes		Yes	EPTS database before period	0		3230	More than 2000	No	33	26-35	26-35	25-34	More than 30 years old	No	No	26-35
Hospital de Dia de Magude	100306	Yes	Yes	MAGUDE	MAPUTO PROVINCIA	Maputo provincia	1	0	3	3	Type I/Urban HC	1	Rural HC type I	Rural HC type I	Ariel	Ariel	1	1	Yes	Yes	ASG before period	No	0	Yes	Option B-Plus before period	0	0	Yes	ART at MCH dept during period	1	1	Yes	Yes		Yes	EPTS database before period	0		3230	More than 2000	No	38	36-45	36-45	35-44	More than 30 years old	No	No	36-45
Hospital de Dia de Magude	100306	Yes	Yes	MAGUDE	MAPUTO PROVINCIA	Maputo provincia	1	0	3	3	Type I/Urban HC	1	Rural HC type I	Rural HC type I	Ariel	Ariel	1	1	Yes	Yes	ASG before period	No	0	Yes	Option B-Plus before period	0	0	Yes	ART at MCH dept during period	1	1	Yes	Yes		Yes	EPTS database before period	0		3230	More than 2000	No	32	26-35	26-35	25-34	More than 30 years old	No	No	26-35
Hospital de Dia de Magude	100306	Yes	Yes	MAGUDE	MAPUTO PROVINCIA	Maputo provincia	1	0	3	3	Type I/Urban HC	1	Rural HC type I	Rural HC type I	Ariel	Ariel	1	1	Yes	Yes	ASG before period	No	0	Yes	Option B-Plus before period	0	0	Yes	ART at MCH dept during period	1	1	Yes	Yes		Yes	EPTS database before period	0		3230	More than 2000	No	26	26-35	26-35	25-34	30 years or less	No	No	26-35
Hospital de Dia de Magude	100306	Yes	Yes	MAGUDE	MAPUTO PROVINCIA	Maputo provincia	1	0	3	3	Type I/Urban HC	1	Rural HC type I	Rural HC type I	Ariel	Ariel	1	1	Yes	Yes	ASG before period	No	0	Yes	Option B-Plus before period	0	0	Yes	ART at MCH dept during period	1	1	Yes	Yes		Yes	EPTS database before period	0		3230	More than 2000	No	31	26-35	26-35	25-34	More than 30 years old	No	No	26-35
Hospital de Dia de Magude	100306	Yes	Yes	MAGUDE	MAPUTO PROVINCIA	Maputo provincia	1	0	3	3	Type I/Urban HC	1	Rural HC type I	Rural HC type I	Ariel	Ariel	1	1	Yes	Yes	ASG before period	No	0	Yes	Option B-Plus before period	0	0	Yes	ART at MCH dept during period	1	1	Yes	Yes		Yes	EPTS database before period	0		3230	More than 2000	No	26	26-35	26-35	25-34	30 years or less	No	No	26-35
Hospital de Dia de Magude	100306	Yes	Yes	MAGUDE	MAPUTO PROVINCIA	Maputo provincia	1	0	3	3	Type I/Urban HC	1	Rural HC type I	Rural HC type I	Ariel	Ariel	1	1	Yes	Yes	ASG before period	No	0	Yes	Option B-Plus before period	0	0	Yes	ART at MCH dept during period	1	1	Yes	Yes		Yes	EPTS database before period	0		3230	More than 2000	No	35	26-35	26-35	35-44	More than 30 years old	No	No	26-35
Hospital de Dia de Magude	100306	Yes	Yes	MAGUDE	MAPUTO PROVINCIA	Maputo provincia	1	0	3	3	Type I/Urban HC	1	Rural HC type I	Rural HC type I	Ariel	Ariel	1	1	Yes	Yes	ASG before period	No	0	Yes	Option B-Plus before period	0	0	Yes	ART at MCH dept during period	1	1	Yes	Yes		Yes	EPTS database before period	0		3230	More than 2000	No	18	16-25	16-25	15-24	30 years or less	No	No	0
Hospital de Dia de Magude	100306	Yes	Yes	MAGUDE	MAPUTO PROVINCIA	Maputo provincia	1	0	3	3	Type I/Urban HC	1	Rural HC type I	Rural HC type I	Ariel	Ariel	1	1	Yes	Yes	ASG before period	No	0	Yes	Option B-Plus before period	0	0	Yes	ART at MCH dept during period	1	1	Yes	Yes		Yes	EPTS database before period	0		3230	More than 2000	No	29	26-35	26-35	25-34	30 years or less	No	No	26-35
Hospital de Dia de Magude	100306	Yes	Yes	MAGUDE	MAPUTO PROVINCIA	Maputo provincia	1	0	3	3	Type I/Urban HC	1	Rural HC type I	Rural HC type I	Ariel	Ariel	1	1	Yes	Yes	ASG before period	No	0	Yes	Option B-Plus before period	0	0	Yes	ART at MCH dept during period	1	1	Yes	Yes		Yes	EPTS database before period	0		3230	More than 2000	No	37	36-45	36-45	35-44	More than 30 years old	No	No	36-45
Hospital de Dia de Magude	100306	Yes	Yes	MAGUDE	MAPUTO PROVINCIA	Maputo provincia	1	0	3	3	Type I/Urban HC	1	Rural HC type I	Rural HC type I	Ariel	Ariel	1	1	Yes	Yes	ASG before period	No	0	Yes	Option B-Plus before period	0	0	Yes	ART at MCH dept during period	1	1	Yes	Yes		Yes	EPTS database before period	0		3230	More than 2000	No	39	36-45	36-45	35-44	More than 30 years old	No	No	36-45
Hospital de Dia de Magude	100306	Yes	Yes	MAGUDE	MAPUTO PROVINCIA	Maputo provincia	1	0	3	3	Type I/Urban HC	1	Rural HC type I	Rural HC type I	Ariel	Ariel	1	1	Yes	Yes	ASG before period	No	0	Yes	Option B-Plus before period	0	0	Yes	ART at MCH dept during period	1	1	Yes	Yes		Yes	EPTS database before period	0		3230	More than 2000	No	28	26-35	26-35	25-34	30 years or less	No	No	26-35
Hospital de Dia de Magude	100306	Yes	Yes	MAGUDE	MAPUTO PROVINCIA	Maputo provincia	1	0	3	3	Type I/Urban HC	1	Rural HC type I	Rural HC type I	Ariel	Ariel	1	1	Yes	Yes	ASG before period	No	0	Yes	Option B-Plus before period	0	0	Yes	ART at MCH dept during period	1	1	Yes	Yes		Yes	EPTS database before period	0		3230	More than 2000	No	55	>45	>45	>=45	More than 30 years old	No	Yes	>45
Hospital de Dia de Magude	100306	Yes	Yes	MAGUDE	MAPUTO PROVINCIA	Maputo provincia	1	0	3	3	Type I/Urban HC	1	Rural HC type I	Rural HC type I	Ariel	Ariel	1	1	Yes	Yes	ASG before period	No	0	Yes	Option B-Plus before period	0	0	Yes	ART at MCH dept during period	1	1	Yes	Yes		Yes	EPTS database before period	0		3230	More than 2000	No	38	36-45	36-45	35-44	More than 30 years old	No	No	36-45
Hospital de Dia de Magude	100306	Yes	Yes	MAGUDE	MAPUTO PROVINCIA	Maputo provincia	1	0	3	3	Type I/Urban HC	1	Rural HC type I	Rural HC type I	Ariel	Ariel	1	1	Yes	Yes	ASG before period	No	0	Yes	Option B-Plus before period	0	0	Yes	ART at MCH dept during period	1	1	Yes	Yes		Yes	EPTS database before period	0		3230	More than 2000	No	25	16-25	16-25	25-34	30 years or less	No	No	0
Hospital de Dia de Magude	100306	Yes	Yes	MAGUDE	MAPUTO PROVINCIA	Maputo provincia	1	0	3	3	Type I/Urban HC	1	Rural HC type I	Rural HC type I	Ariel	Ariel	1	1	Yes	Yes	ASG before period	No	0	Yes	Option B-Plus before period	0	0	Yes	ART at MCH dept during period	1	1	Yes	Yes		Yes	EPTS database before period	0		3230	More than 2000	No	29	26-35	26-35	25-34	30 years or less	No	No	26-35
Hospital de Dia de Magude	100306	Yes	Yes	MAGUDE	MAPUTO PROVINCIA	Maputo provincia	1	0	3	3	Type I/Urban HC	1	Rural HC type I	Rural HC type I	Ariel	Ariel	1	1	Yes	Yes	ASG before period	No	0	Yes	Option B-Plus before period	0	0	Yes	ART at MCH dept during period	1	1	Yes	Yes		Yes	EPTS database before period	0		3230	More than 2000	No	33	26-35	26-35	25-34	More than 30 years old	No	No	26-35
Hospital de Dia de Magude	100306	Yes	Yes	MAGUDE	MAPUTO PROVINCIA	Maputo provincia	1	0	3	3	Type I/Urban HC	1	Rural HC type I	Rural HC type I	Ariel	Ariel	1	1	Yes	Yes	ASG before period	No	0	Yes	Option B-Plus before period	0	0	Yes	ART at MCH dept during period	1	1	Yes	Yes		Yes	EPTS database before period	0		3230	More than 2000	No	50	>45	>45	>=45	More than 30 years old	No	Yes	>45
Hospital de Dia de Magude	100306	Yes	Yes	MAGUDE	MAPUTO PROVINCIA	Maputo provincia	1	0	3	3	Type I/Urban HC	1	Rural HC type I	Rural HC type I	Ariel	Ariel	1	1	Yes	Yes	ASG before period	No	0	Yes	Option B-Plus before period	0	0	Yes	ART at MCH dept during period	1	1	Yes	Yes		Yes	EPTS database before period	0		3230	More than 2000	No	32	26-35	26-35	25-34	More than 30 years old	No	No	26-35
Hospital de Dia de Magude	100306	Yes	Yes	MAGUDE	MAPUTO PROVINCIA	Maputo provincia	1	0	3	3	Type I/Urban HC	1	Rural HC type I	Rural HC type I	Ariel	Ariel	1	1	Yes	Yes	ASG before period	No	0	Yes	Option B-Plus before period	0	0	Yes	ART at MCH dept during period	1	1	Yes	Yes		Yes	EPTS database before period	0		3230	More than 2000	No	44	36-45	36-45	35-44	More than 30 years old	No	No	36-45
Hospital de Dia de Magude	100306	Yes	Yes	MAGUDE	MAPUTO PROVINCIA	Maputo provincia	1	0	3	3	Type I/Urban HC	1	Rural HC type I	Rural HC type I	Ariel	Ariel	1	1	Yes	Yes	ASG before period	No	0	Yes	Option B-Plus before period	0	0	Yes	ART at MCH dept during period	1	1	Yes	Yes		Yes	EPTS database before period	0		3230	More than 2000	No	31	26-35	26-35	25-34	More than 30 years old	No	No	26-35
Hospital de Dia de Magude	100306	Yes	Yes	MAGUDE	MAPUTO PROVINCIA	Maputo provincia	1	0	3	3	Type I/Urban HC	1	Rural HC type I	Rural HC type I	Ariel	Ariel	1	1	Yes	Yes	ASG before period	No	0	Yes	Option B-Plus before period	0	0	Yes	ART at MCH dept during period	1	1	Yes	Yes		Yes	EPTS database before period	0		3230	More than 2000	No	28	26-35	26-35	25-34	30 years or less	No	No	26-35
Hospital de Dia de Magude	100306	Yes	Yes	MAGUDE	MAPUTO PROVINCIA	Maputo provincia	1	0	3	3	Type I/Urban HC	1	Rural HC type I	Rural HC type I	Ariel	Ariel	1	1	Yes	Yes	ASG before period	No	0	Yes	Option B-Plus before period	0	0	Yes	ART at MCH dept during period	1	1	Yes	Yes		Yes	EPTS database before period	0		3230	More than 2000	No	22	16-25	16-25	15-24	30 years or less	No	No	0
Hospital de Dia de Magude	100306	Yes	Yes	MAGUDE	MAPUTO PROVINCIA	Maputo provincia	1	0	3	3	Type I/Urban HC	1	Rural HC type I	Rural HC type I	Ariel	Ariel	1	1	Yes	Yes	ASG before period	No	0	Yes	Option B-Plus before period	0	0	Yes	ART at MCH dept during period	1	1	Yes	Yes		Yes	EPTS database before period	0		3230	More than 2000	No	39	36-45	36-45	35-44	More than 30 years old	No	No	36-45
Hospital de Dia de Magude	100306	Yes	Yes	MAGUDE	MAPUTO PROVINCIA	Maputo provincia	1	0	3	3	Type I/Urban HC	1	Rural HC type I	Rural HC type I	Ariel	Ariel	1	1	Yes	Yes	ASG before period	No	0	Yes	Option B-Plus before period	0	0	Yes	ART at MCH dept during period	1	1	Yes	Yes		Yes	EPTS database before period	0		3230	More than 2000	No	22	16-25	16-25	15-24	30 years or less	No	No	0
Hospital de Dia de Magude	100306	Yes	Yes	MAGUDE	MAPUTO PROVINCIA	Maputo provincia	1	0	3	3	Type I/Urban HC	1	Rural HC type I	Rural HC type I	Ariel	Ariel	1	1	Yes	Yes	ASG before period	No	0	Yes	Option B-Plus before period	0	0	Yes	ART at MCH dept during period	1	1	Yes	Yes		Yes	EPTS database before period	0		3230	More than 2000	No	27	26-35	26-35	25-34	30 years or less	No	No	26-35
Hospital de Dia de Magude	100306	Yes	Yes	MAGUDE	MAPUTO PROVINCIA	Maputo provincia	1	0	3	3	Type I/Urban HC	1	Rural HC type I	Rural HC type I	Ariel	Ariel	1	1	Yes	Yes	ASG before period	No	0	Yes	Option B-Plus before period	0	0	Yes	ART at MCH dept during period	1	1	Yes	Yes		Yes	EPTS database before period	0		3230	More than 2000	No	36	36-45	36-45	35-44	More than 30 years old	No	No	36-45
Hospital de Dia de Magude	100306	Yes	Yes	MAGUDE	MAPUTO PROVINCIA	Maputo provincia	1	0	3	3	Type I/Urban HC	1	Rural HC type I	Rural HC type I	Ariel	Ariel	1	1	Yes	Yes	ASG before period	No	0	Yes	Option B-Plus before period	0	0	Yes	ART at MCH dept during period	1	1	Yes	Yes		Yes	EPTS database before period	0		3230	More than 2000	No	24	16-25	16-25	15-24	30 years or less	No	No	0
Hospital de Dia de Magude	100306	Yes	Yes	MAGUDE	MAPUTO PROVINCIA	Maputo provincia	1	0	3	3	Type I/Urban HC	1	Rural HC type I	Rural HC type I	Ariel	Ariel	1	1	Yes	Yes	ASG before period	No	0	Yes	Option B-Plus before period	0	0	Yes	ART at MCH dept during period	1	1	Yes	Yes		Yes	EPTS database before period	0		3230	More than 2000	No	20	16-25	16-25	15-24	30 years or less	No	No	0
Hospital de Dia de Magude	100306	Yes	Yes	MAGUDE	MAPUTO PROVINCIA	Maputo provincia	1	0	3	3	Type I/Urban HC	1	Rural HC type I	Rural HC type I	Ariel	Ariel	1	1	Yes	Yes	ASG before period	No	0	Yes	Option B-Plus before period	0	0	Yes	ART at MCH dept during period	1	1	Yes	Yes		Yes	EPTS database before period	0		3230	More than 2000	No	17	16-25	16-25	15-24	30 years or less	No	No	0
Hospital de Dia de Magude	100306	Yes	Yes	MAGUDE	MAPUTO PROVINCIA	Maputo provincia	1	0	3	3	Type I/Urban HC	1	Rural HC type I	Rural HC type I	Ariel	Ariel	1	1	Yes	Yes	ASG before period	No	0	Yes	Option B-Plus before period	0	0	Yes	ART at MCH dept during period	1	1	Yes	Yes		Yes	EPTS database before period	0		3230	More than 2000	No	45	36-45	36-45	>=45	More than 30 years old	No	No	36-45
Hospital de Dia de Magude	100306	Yes	Yes	MAGUDE	MAPUTO PROVINCIA	Maputo provincia	1	0	3	3	Type I/Urban HC	1	Rural HC type I	Rural HC type I	Ariel	Ariel	1	1	Yes	Yes	ASG before period	No	0	Yes	Option B-Plus before period	0	0	Yes	ART at MCH dept during period	1	1	Yes	Yes		Yes	EPTS database before period	0		3230	More than 2000	No	56	>45	>45	>=45	More than 30 years old	No	Yes	>45
Hospital de Dia de Magude	100306	Yes	Yes	MAGUDE	MAPUTO PROVINCIA	Maputo provincia	1	0	3	3	Type I/Urban HC	1	Rural HC type I	Rural HC type I	Ariel	Ariel	1	1	Yes	Yes	ASG before period	No	0	Yes	Option B-Plus before period	0	0	Yes	ART at MCH dept during period	1	1	Yes	Yes		Yes	EPTS database before period	0		3230	More than 2000	No	32	26-35	26-35	25-34	More than 30 years old	No	No	26-35
Hospital de Dia de Magude	100306	Yes	Yes	MAGUDE	MAPUTO PROVINCIA	Maputo provincia	1	0	3	3	Type I/Urban HC	1	Rural HC type I	Rural HC type I	Ariel	Ariel	1	1	Yes	Yes	ASG before period	No	0	Yes	Option B-Plus before period	0	0	Yes	ART at MCH dept during period	1	1	Yes	Yes		Yes	EPTS database before period	0		3230	More than 2000	No	19	16-25	16-25	15-24	30 years or less	No	No	0
Hospital de Dia de Magude	100306	Yes	Yes	MAGUDE	MAPUTO PROVINCIA	Maputo provincia	1	0	3	3	Type I/Urban HC	1	Rural HC type I	Rural HC type I	Ariel	Ariel	1	1	Yes	Yes	ASG before period	No	0	Yes	Option B-Plus before period	0	0	Yes	ART at MCH dept during period	1	1	Yes	Yes		Yes	EPTS database before period	0		3230	More than 2000	No	29	26-35	26-35	25-34	30 years or less	No	No	26-35
Hospital de Dia de Magude	100306	Yes	Yes	MAGUDE	MAPUTO PROVINCIA	Maputo provincia	1	0	3	3	Type I/Urban HC	1	Rural HC type I	Rural HC type I	Ariel	Ariel	1	1	Yes	Yes	ASG before period	No	0	Yes	Option B-Plus before period	0	0	Yes	ART at MCH dept during period	1	1	Yes	Yes		Yes	EPTS database before period	0		3230	More than 2000	No	45	36-45	36-45	>=45	More than 30 years old	No	No	36-45
Hospital de Dia de Magude	100306	Yes	Yes	MAGUDE	MAPUTO PROVINCIA	Maputo provincia	1	0	3	3	Type I/Urban HC	1	Rural HC type I	Rural HC type I	Ariel	Ariel	1	1	Yes	Yes	ASG before period	No	0	Yes	Option B-Plus before period	0	0	Yes	ART at MCH dept during period	1	1	Yes	Yes		Yes	EPTS database before period	0		3230	More than 2000	No	38	36-45	36-45	35-44	More than 30 years old	No	No	36-45
Hospital de Dia de Magude	100306	Yes	Yes	MAGUDE	MAPUTO PROVINCIA	Maputo provincia	1	0	3	3	Type I/Urban HC	1	Rural HC type I	Rural HC type I	Ariel	Ariel	1	1	Yes	Yes	ASG before period	No	0	Yes	Option B-Plus before period	0	0	Yes	ART at MCH dept during period	1	1	Yes	Yes		Yes	EPTS database before period	0		3230	More than 2000	No	24	16-25	16-25	15-24	30 years or less	No	No	0
Hospital de Dia de Magude	100306	Yes	Yes	MAGUDE	MAPUTO PROVINCIA	Maputo provincia	1	0	3	3	Type I/Urban HC	1	Rural HC type I	Rural HC type I	Ariel	Ariel	1	1	Yes	Yes	ASG before period	No	0	Yes	Option B-Plus before period	0	0	Yes	ART at MCH dept during period	1	1	Yes	Yes		Yes	EPTS database before period	0		3230	More than 2000	No	22	16-25	16-25	15-24	30 years or less	No	No	0
Hospital de Dia de Magude	100306	Yes	Yes	MAGUDE	MAPUTO PROVINCIA	Maputo provincia	1	0	3	3	Type I/Urban HC	1	Rural HC type I	Rural HC type I	Ariel	Ariel	1	1	Yes	Yes	ASG before period	No	0	Yes	Option B-Plus before period	0	0	Yes	ART at MCH dept during period	1	1	Yes	Yes		Yes	EPTS database before period	0		3230	More than 2000	No	34	26-35	26-35	25-34	More than 30 years old	No	No	26-35
Hospital de Dia de Magude	100306	Yes	Yes	MAGUDE	MAPUTO PROVINCIA	Maputo provincia	1	0	3	3	Type I/Urban HC	1	Rural HC type I	Rural HC type I	Ariel	Ariel	1	1	Yes	Yes	ASG before period	No	0	Yes	Option B-Plus before period	0	0	Yes	ART at MCH dept during period	1	1	Yes	Yes		Yes	EPTS database before period	0		3230	More than 2000	No	72	>45	>45	>=45	More than 30 years old	No	Yes	>45
Hospital de Dia de Magude	100306	Yes	Yes	MAGUDE	MAPUTO PROVINCIA	Maputo provincia	1	0	3	3	Type I/Urban HC	1	Rural HC type I	Rural HC type I	Ariel	Ariel	1	1	Yes	Yes	ASG before period	No	0	Yes	Option B-Plus before period	0	0	Yes	ART at MCH dept during period	1	1	Yes	Yes		Yes	EPTS database before period	0		3230	More than 2000	No	19	16-25	16-25	15-24	30 years or less	No	No	0
Hospital de Dia de Magude	100306	Yes	Yes	MAGUDE	MAPUTO PROVINCIA	Maputo provincia	1	0	3	3	Type I/Urban HC	1	Rural HC type I	Rural HC type I	Ariel	Ariel	1	1	Yes	Yes	ASG before period	No	0	Yes	Option B-Plus before period	0	0	Yes	ART at MCH dept during period	1	1	Yes	Yes		Yes	EPTS database before period	0		3230	More than 2000	No	40	36-45	36-45	35-44	More than 30 years old	No	No	36-45
Hospital de Dia de Magude	100306	Yes	Yes	MAGUDE	MAPUTO PROVINCIA	Maputo provincia	1	0	3	3	Type I/Urban HC	1	Rural HC type I	Rural HC type I	Ariel	Ariel	1	1	Yes	Yes	ASG before period	No	0	Yes	Option B-Plus before period	0	0	Yes	ART at MCH dept during period	1	1	Yes	Yes		Yes	EPTS database before period	0		3230	More than 2000	No	28	26-35	26-35	25-34	30 years or less	No	No	26-35
Hospital de Dia de Magude	100306	Yes	Yes	MAGUDE	MAPUTO PROVINCIA	Maputo provincia	1	0	3	3	Type I/Urban HC	1	Rural HC type I	Rural HC type I	Ariel	Ariel	1	1	Yes	Yes	ASG before period	No	0	Yes	Option B-Plus before period	0	0	Yes	ART at MCH dept during period	1	1	Yes	Yes		Yes	EPTS database before period	0		3230	More than 2000	No	35	26-35	26-35	35-44	More than 30 years old	No	No	26-35
Hospital de Dia de Magude	100306	Yes	Yes	MAGUDE	MAPUTO PROVINCIA	Maputo provincia	1	0	3	3	Type I/Urban HC	1	Rural HC type I	Rural HC type I	Ariel	Ariel	1	1	Yes	Yes	ASG before period	No	0	Yes	Option B-Plus before period	0	0	Yes	ART at MCH dept during period	1	1	Yes	Yes		Yes	EPTS database before period	0		3230	More than 2000	No	26	26-35	26-35	25-34	30 years or less	No	No	26-35
Hospital de Dia de Magude	100306	Yes	Yes	MAGUDE	MAPUTO PROVINCIA	Maputo provincia	1	0	3	3	Type I/Urban HC	1	Rural HC type I	Rural HC type I	Ariel	Ariel	1	1	Yes	Yes	ASG before period	No	0	Yes	Option B-Plus before period	0	0	Yes	ART at MCH dept during period	1	1	Yes	Yes		Yes	EPTS database before period	0		3230	More than 2000	No	47	>45	>45	>=45	More than 30 years old	No	Yes	>45
Hospital de Dia de Magude	100306	Yes	Yes	MAGUDE	MAPUTO PROVINCIA	Maputo provincia	1	0	3	3	Type I/Urban HC	1	Rural HC type I	Rural HC type I	Ariel	Ariel	1	1	Yes	Yes	ASG before period	No	0	Yes	Option B-Plus before period	0	0	Yes	ART at MCH dept during period	1	1	Yes	Yes		Yes	EPTS database before period	0		3230	More than 2000	No	33	26-35	26-35	25-34	More than 30 years old	No	No	26-35
Hospital de Dia de Magude	100306	Yes	Yes	MAGUDE	MAPUTO PROVINCIA	Maputo provincia	1	0	3	3	Type I/Urban HC	1	Rural HC type I	Rural HC type I	Ariel	Ariel	1	1	Yes	Yes	ASG before period	No	0	Yes	Option B-Plus before period	0	0	Yes	ART at MCH dept during period	1	1	Yes	Yes		Yes	EPTS database before period	0		3230	More than 2000	No	4	<=15	<=5	<15	30 years or less	Yes	No	<=5
Hospital de Dia de Magude	100306	Yes	Yes	MAGUDE	MAPUTO PROVINCIA	Maputo provincia	1	0	3	3	Type I/Urban HC	1	Rural HC type I	Rural HC type I	Ariel	Ariel	1	1	Yes	Yes	ASG before period	No	0	Yes	Option B-Plus before period	0	0	Yes	ART at MCH dept during period	1	1	Yes	Yes		Yes	EPTS database before period	0		3230	More than 2000	No	24	16-25	16-25	15-24	30 years or less	No	No	0
Hospital de Dia de Magude	100306	Yes	Yes	MAGUDE	MAPUTO PROVINCIA	Maputo provincia	1	0	3	3	Type I/Urban HC	1	Rural HC type I	Rural HC type I	Ariel	Ariel	1	1	Yes	Yes	ASG before period	No	0	Yes	Option B-Plus before period	0	0	Yes	ART at MCH dept during period	1	1	Yes	Yes		Yes	EPTS database before period	0		3230	More than 2000	No	34	26-35	26-35	25-34	More than 30 years old	No	No	26-35
Hospital de Dia de Magude	100306	Yes	Yes	MAGUDE	MAPUTO PROVINCIA	Maputo provincia	1	0	3	3	Type I/Urban HC	1	Rural HC type I	Rural HC type I	Ariel	Ariel	1	1	Yes	Yes	ASG before period	No	0	Yes	Option B-Plus before period	0	0	Yes	ART at MCH dept during period	1	1	Yes	Yes		Yes	EPTS database before period	0		3230	More than 2000	No	25	16-25	16-25	25-34	30 years or less	No	No	0
Hospital de Dia de Magude	100306	Yes	Yes	MAGUDE	MAPUTO PROVINCIA	Maputo provincia	1	0	3	3	Type I/Urban HC	1	Rural HC type I	Rural HC type I	Ariel	Ariel	1	1	Yes	Yes	ASG before period	No	0	Yes	Option B-Plus before period	0	0	Yes	ART at MCH dept during period	1	1	Yes	Yes		Yes	EPTS database before period	0		3230	More than 2000	No	56	>45	>45	>=45	More than 30 years old	No	Yes	>45
Hospital de Dia de Magude	100306	Yes	Yes	MAGUDE	MAPUTO PROVINCIA	Maputo provincia	1	0	3	3	Type I/Urban HC	1	Rural HC type I	Rural HC type I	Ariel	Ariel	1	1	Yes	Yes	ASG before period	No	0	Yes	Option B-Plus before period	0	0	Yes	ART at MCH dept during period	1	1	Yes	Yes		Yes	EPTS database before period	0		3230	More than 2000	No	48	>45	>45	>=45	More than 30 years old	No	Yes	>45
Hospital de Dia de Magude	100306	Yes	Yes	MAGUDE	MAPUTO PROVINCIA	Maputo provincia	1	0	3	3	Type I/Urban HC	1	Rural HC type I	Rural HC type I	Ariel	Ariel	1	1	Yes	Yes	ASG before period	No	0	Yes	Option B-Plus before period	0	0	Yes	ART at MCH dept during period	1	1	Yes	Yes		Yes	EPTS database before period	0		3230	More than 2000	No	54	>45	>45	>=45	More than 30 years old	No	Yes	>45
Hospital de Dia de Magude	100306	Yes	Yes	MAGUDE	MAPUTO PROVINCIA	Maputo provincia	1	0	3	3	Type I/Urban HC	1	Rural HC type I	Rural HC type I	Ariel	Ariel	1	1	Yes	Yes	ASG before period	No	0	Yes	Option B-Plus before period	0	0	Yes	ART at MCH dept during period	1	1	Yes	Yes		Yes	EPTS database before period	0		3230	More than 2000	No	32	26-35	26-35	25-34	More than 30 years old	No	No	26-35
Hospital de Dia de Magude	100306	Yes	Yes	MAGUDE	MAPUTO PROVINCIA	Maputo provincia	1	0	3	3	Type I/Urban HC	1	Rural HC type I	Rural HC type I	Ariel	Ariel	1	1	Yes	Yes	ASG before period	No	0	Yes	Option B-Plus before period	0	0	Yes	ART at MCH dept during period	1	1	Yes	Yes		Yes	EPTS database before period	0		3230	More than 2000	No	32	26-35	26-35	25-34	More than 30 years old	No	No	26-35
Hospital de Dia de Magude	100306	Yes	Yes	MAGUDE	MAPUTO PROVINCIA	Maputo provincia	1	0	3	3	Type I/Urban HC	1	Rural HC type I	Rural HC type I	Ariel	Ariel	1	1	Yes	Yes	ASG before period	No	0	Yes	Option B-Plus before period	0	0	Yes	ART at MCH dept during period	1	1	Yes	Yes		Yes	EPTS database before period	0		3230	More than 2000	No	34	26-35	26-35	25-34	More than 30 years old	No	No	26-35
Hospital de Dia de Magude	100306	Yes	Yes	MAGUDE	MAPUTO PROVINCIA	Maputo provincia	1	0	3	3	Type I/Urban HC	1	Rural HC type I	Rural HC type I	Ariel	Ariel	1	1	Yes	Yes	ASG before period	No	0	Yes	Option B-Plus before period	0	0	Yes	ART at MCH dept during period	1	1	Yes	Yes		Yes	EPTS database before period	0		3230	More than 2000	No	40	36-45	36-45	35-44	More than 30 years old	No	No	36-45
Hospital de Dia de Magude	100306	Yes	Yes	MAGUDE	MAPUTO PROVINCIA	Maputo provincia	1	0	3	3	Type I/Urban HC	1	Rural HC type I	Rural HC type I	Ariel	Ariel	1	1	Yes	Yes	ASG before period	No	0	Yes	Option B-Plus before period	0	0	Yes	ART at MCH dept during period	1	1	Yes	Yes		Yes	EPTS database before period	0		3230	More than 2000	No	38	36-45	36-45	35-44	More than 30 years old	No	No	36-45
Hospital de Dia de Magude	100306	Yes	Yes	MAGUDE	MAPUTO PROVINCIA	Maputo provincia	1	0	3	3	Type I/Urban HC	1	Rural HC type I	Rural HC type I	Ariel	Ariel	1	1	Yes	Yes	ASG before period	No	0	Yes	Option B-Plus before period	0	0	Yes	ART at MCH dept during period	1	1	Yes	Yes		Yes	EPTS database before period	0		3230	More than 2000	No	15	<=15	6-15	15-24	30 years or less	No	No	6-15
Hospital de Dia de Magude	100306	Yes	Yes	MAGUDE	MAPUTO PROVINCIA	Maputo provincia	1	0	3	3	Type I/Urban HC	1	Rural HC type I	Rural HC type I	Ariel	Ariel	1	1	Yes	Yes	ASG before period	No	0	Yes	Option B-Plus before period	0	0	Yes	ART at MCH dept during period	1	1	Yes	Yes		Yes	EPTS database before period	0		3230	More than 2000	No	35	26-35	26-35	35-44	More than 30 years old	No	No	26-35
Hospital de Dia de Magude	100306	Yes	Yes	MAGUDE	MAPUTO PROVINCIA	Maputo provincia	1	0	3	3	Type I/Urban HC	1	Rural HC type I	Rural HC type I	Ariel	Ariel	1	1	Yes	Yes	ASG before period	No	0	Yes	Option B-Plus before period	0	0	Yes	ART at MCH dept during period	1	1	Yes	Yes		Yes	EPTS database before period	0		3230	More than 2000	No	23	16-25	16-25	15-24	30 years or less	No	No	0
Hospital de Dia de Magude	100306	Yes	Yes	MAGUDE	MAPUTO PROVINCIA	Maputo provincia	1	0	3	3	Type I/Urban HC	1	Rural HC type I	Rural HC type I	Ariel	Ariel	1	1	Yes	Yes	ASG before period	No	0	Yes	Option B-Plus before period	0	0	Yes	ART at MCH dept during period	1	1	Yes	Yes		Yes	EPTS database before period	0		3230	More than 2000	No	30	26-35	26-35	25-34	30 years or less	No	No	26-35
Hospital de Dia de Magude	100306	Yes	Yes	MAGUDE	MAPUTO PROVINCIA	Maputo provincia	1	0	3	3	Type I/Urban HC	1	Rural HC type I	Rural HC type I	Ariel	Ariel	1	1	Yes	Yes	ASG before period	No	0	Yes	Option B-Plus before period	0	0	Yes	ART at MCH dept during period	1	1	Yes	Yes		Yes	EPTS database before period	0		3230	More than 2000	No	28	26-35	26-35	25-34	30 years or less	No	No	26-35
Hospital de Dia de Magude	100306	Yes	Yes	MAGUDE	MAPUTO PROVINCIA	Maputo provincia	1	0	3	3	Type I/Urban HC	1	Rural HC type I	Rural HC type I	Ariel	Ariel	1	1	Yes	Yes	ASG before period	No	0	Yes	Option B-Plus before period	0	0	Yes	ART at MCH dept during period	1	1	Yes	Yes		Yes	EPTS database before period	0		3230	More than 2000	No	20	16-25	16-25	15-24	30 years or less	No	No	0
Hospital de Dia de Magude	100306	Yes	Yes	MAGUDE	MAPUTO PROVINCIA	Maputo provincia	1	0	3	3	Type I/Urban HC	1	Rural HC type I	Rural HC type I	Ariel	Ariel	1	1	Yes	Yes	ASG before period	No	0	Yes	Option B-Plus before period	0	0	Yes	ART at MCH dept during period	1	1	Yes	Yes		Yes	EPTS database before period	0		3230	More than 2000	No	29	26-35	26-35	25-34	30 years or less	No	No	26-35
Hospital de Dia de Magude	100306	Yes	Yes	MAGUDE	MAPUTO PROVINCIA	Maputo provincia	1	0	3	3	Type I/Urban HC	1	Rural HC type I	Rural HC type I	Ariel	Ariel	1	1	Yes	Yes	ASG before period	No	0	Yes	Option B-Plus before period	0	0	Yes	ART at MCH dept during period	1	1	Yes	Yes		Yes	EPTS database before period	0		3230	More than 2000	No	19	16-25	16-25	15-24	30 years or less	No	No	0
Hospital de Dia de Magude	100306	Yes	Yes	MAGUDE	MAPUTO PROVINCIA	Maputo provincia	1	0	3	3	Type I/Urban HC	1	Rural HC type I	Rural HC type I	Ariel	Ariel	1	1	Yes	Yes	ASG before period	No	0	Yes	Option B-Plus before period	0	0	Yes	ART at MCH dept during period	1	1	Yes	Yes		Yes	EPTS database before period	0		3230	More than 2000	No	32	26-35	26-35	25-34	More than 30 years old	No	No	26-35
Hospital de Dia de Magude	100306	Yes	Yes	MAGUDE	MAPUTO PROVINCIA	Maputo provincia	1	0	3	3	Type I/Urban HC	1	Rural HC type I	Rural HC type I	Ariel	Ariel	1	1	Yes	Yes	ASG before period	No	0	Yes	Option B-Plus before period	0	0	Yes	ART at MCH dept during period	1	1	Yes	Yes		Yes	EPTS database before period	0		3230	More than 2000	No	36	36-45	36-45	35-44	More than 30 years old	No	No	36-45
Hospital de Dia de Magude	100306	Yes	Yes	MAGUDE	MAPUTO PROVINCIA	Maputo provincia	1	0	3	3	Type I/Urban HC	1	Rural HC type I	Rural HC type I	Ariel	Ariel	1	1	Yes	Yes	ASG before period	No	0	Yes	Option B-Plus before period	0	0	Yes	ART at MCH dept during period	1	1	Yes	Yes		Yes	EPTS database before period	0		3230	More than 2000	No	32	26-35	26-35	25-34	More than 30 years old	No	No	26-35
Hospital de Dia de Magude	100306	Yes	Yes	MAGUDE	MAPUTO PROVINCIA	Maputo provincia	1	0	3	3	Type I/Urban HC	1	Rural HC type I	Rural HC type I	Ariel	Ariel	1	1	Yes	Yes	ASG before period	No	0	Yes	Option B-Plus before period	0	0	Yes	ART at MCH dept during period	1	1	Yes	Yes		Yes	EPTS database before period	0		3230	More than 2000	No	30	26-35	26-35	25-34	30 years or less	No	No	26-35
Hospital de Dia de Magude	100306	Yes	Yes	MAGUDE	MAPUTO PROVINCIA	Maputo provincia	1	0	3	3	Type I/Urban HC	1	Rural HC type I	Rural HC type I	Ariel	Ariel	1	1	Yes	Yes	ASG before period	No	0	Yes	Option B-Plus before period	0	0	Yes	ART at MCH dept during period	1	1	Yes	Yes		Yes	EPTS database before period	0		3230	More than 2000	No	54	>45	>45	>=45	More than 30 years old	No	Yes	>45
Hospital de Dia de Magude	100306	Yes	Yes	MAGUDE	MAPUTO PROVINCIA	Maputo provincia	1	0	3	3	Type I/Urban HC	1	Rural HC type I	Rural HC type I	Ariel	Ariel	1	1	Yes	Yes	ASG before period	No	0	Yes	Option B-Plus before period	0	0	Yes	ART at MCH dept during period	1	1	Yes	Yes		Yes	EPTS database before period	0		3230	More than 2000	No	27	26-35	26-35	25-34	30 years or less	No	No	26-35
Hospital de Dia de Magude	100306	Yes	Yes	MAGUDE	MAPUTO PROVINCIA	Maputo provincia	1	0	3	3	Type I/Urban HC	1	Rural HC type I	Rural HC type I	Ariel	Ariel	1	1	Yes	Yes	ASG before period	No	0	Yes	Option B-Plus before period	0	0	Yes	ART at MCH dept during period	1	1	Yes	Yes		Yes	EPTS database before period	0		3230	More than 2000	No	4	<=15	<=5	<15	30 years or less	Yes	No	<=5
Hospital de Dia de Magude	100306	Yes	Yes	MAGUDE	MAPUTO PROVINCIA	Maputo provincia	1	0	3	3	Type I/Urban HC	1	Rural HC type I	Rural HC type I	Ariel	Ariel	1	1	Yes	Yes	ASG before period	No	0	Yes	Option B-Plus before period	0	0	Yes	ART at MCH dept during period	1	1	Yes	Yes		Yes	EPTS database before period	0		3230	More than 2000	No	36	36-45	36-45	35-44	More than 30 years old	No	No	36-45
Hospital de Dia de Magude	100306	Yes	Yes	MAGUDE	MAPUTO PROVINCIA	Maputo provincia	1	0	3	3	Type I/Urban HC	1	Rural HC type I	Rural HC type I	Ariel	Ariel	1	1	Yes	Yes	ASG before period	No	0	Yes	Option B-Plus before period	0	0	Yes	ART at MCH dept during period	1	1	Yes	Yes		Yes	EPTS database before period	0		3230	More than 2000	No	32	26-35	26-35	25-34	More than 30 years old	No	No	26-35
Hospital de Dia de Magude	100306	Yes	Yes	MAGUDE	MAPUTO PROVINCIA	Maputo provincia	1	0	3	3	Type I/Urban HC	1	Rural HC type I	Rural HC type I	Ariel	Ariel	1	1	Yes	Yes	ASG before period	No	0	Yes	Option B-Plus before period	0	0	Yes	ART at MCH dept during period	1	1	Yes	Yes		Yes	EPTS database before period	0		3230	More than 2000	No	24	16-25	16-25	15-24	30 years or less	No	No	0
Hospital de Dia de Magude	100306	Yes	Yes	MAGUDE	MAPUTO PROVINCIA	Maputo provincia	1	0	3	3	Type I/Urban HC	1	Rural HC type I	Rural HC type I	Ariel	Ariel	1	1	Yes	Yes	ASG before period	No	0	Yes	Option B-Plus before period	0	0	Yes	ART at MCH dept during period	1	1	Yes	Yes		Yes	EPTS database before period	0		3230	More than 2000	No	31	26-35	26-35	25-34	More than 30 years old	No	No	26-35
Hospital de Dia de Magude	100306	Yes	Yes	MAGUDE	MAPUTO PROVINCIA	Maputo provincia	1	0	3	3	Type I/Urban HC	1	Rural HC type I	Rural HC type I	Ariel	Ariel	1	1	Yes	Yes	ASG before period	No	0	Yes	Option B-Plus before period	0	0	Yes	ART at MCH dept during period	1	1	Yes	Yes		Yes	EPTS database before period	0		3230	More than 2000	No	36	36-45	36-45	35-44	More than 30 years old	No	No	36-45
Hospital de Dia de Magude	100306	Yes	Yes	MAGUDE	MAPUTO PROVINCIA	Maputo provincia	1	0	3	3	Type I/Urban HC	1	Rural HC type I	Rural HC type I	Ariel	Ariel	1	1	Yes	Yes	ASG before period	No	0	Yes	Option B-Plus before period	0	0	Yes	ART at MCH dept during period	1	1	Yes	Yes		Yes	EPTS database before period	0		3230	More than 2000	No	30	26-35	26-35	25-34	30 years or less	No	No	26-35
Hospital de Dia de Magude	100306	Yes	Yes	MAGUDE	MAPUTO PROVINCIA	Maputo provincia	1	0	3	3	Type I/Urban HC	1	Rural HC type I	Rural HC type I	Ariel	Ariel	1	1	Yes	Yes	ASG before period	No	0	Yes	Option B-Plus before period	0	0	Yes	ART at MCH dept during period	1	1	Yes	Yes		Yes	EPTS database before period	0		3230	More than 2000	No	58	>45	>45	>=45	More than 30 years old	No	Yes	>45
Hospital de Dia de Magude	100306	Yes	Yes	MAGUDE	MAPUTO PROVINCIA	Maputo provincia	1	0	3	3	Type I/Urban HC	1	Rural HC type I	Rural HC type I	Ariel	Ariel	1	1	Yes	Yes	ASG before period	No	0	Yes	Option B-Plus before period	0	0	Yes	ART at MCH dept during period	1	1	Yes	Yes		Yes	EPTS database before period	0		3230	More than 2000	No	29	26-35	26-35	25-34	30 years or less	No	No	26-35
Hospital de Dia de Magude	100306	Yes	Yes	MAGUDE	MAPUTO PROVINCIA	Maputo provincia	1	0	3	3	Type I/Urban HC	1	Rural HC type I	Rural HC type I	Ariel	Ariel	1	1	Yes	Yes	ASG before period	No	0	Yes	Option B-Plus before period	0	0	Yes	ART at MCH dept during period	1	1	Yes	Yes		Yes	EPTS database before period	0		3230	More than 2000	No	42	36-45	36-45	35-44	More than 30 years old	No	No	36-45
Hospital de Dia de Magude	100306	Yes	Yes	MAGUDE	MAPUTO PROVINCIA	Maputo provincia	1	0	3	3	Type I/Urban HC	1	Rural HC type I	Rural HC type I	Ariel	Ariel	1	1	Yes	Yes	ASG before period	No	0	Yes	Option B-Plus before period	0	0	Yes	ART at MCH dept during period	1	1	Yes	Yes		Yes	EPTS database before period	0		3230	More than 2000	No	22	16-25	16-25	15-24	30 years or less	No	No	0
Hospital de Dia de Magude	100306	Yes	Yes	MAGUDE	MAPUTO PROVINCIA	Maputo provincia	1	0	3	3	Type I/Urban HC	1	Rural HC type I	Rural HC type I	Ariel	Ariel	1	1	Yes	Yes	ASG before period	No	0	Yes	Option B-Plus before period	0	0	Yes	ART at MCH dept during period	1	1	Yes	Yes		Yes	EPTS database before period	0		3230	More than 2000	No	8	<=15	6-15	<15	30 years or less	No	No	6-15
Hospital de Dia de Magude	100306	Yes	Yes	MAGUDE	MAPUTO PROVINCIA	Maputo provincia	1	0	3	3	Type I/Urban HC	1	Rural HC type I	Rural HC type I	Ariel	Ariel	1	1	Yes	Yes	ASG before period	No	0	Yes	Option B-Plus before period	0	0	Yes	ART at MCH dept during period	1	1	Yes	Yes		Yes	EPTS database before period	0		3230	More than 2000	No	34	26-35	26-35	25-34	More than 30 years old	No	No	26-35
Hospital de Dia de Magude	100306	Yes	Yes	MAGUDE	MAPUTO PROVINCIA	Maputo provincia	1	0	3	3	Type I/Urban HC	1	Rural HC type I	Rural HC type I	Ariel	Ariel	1	1	Yes	Yes	ASG before period	No	0	Yes	Option B-Plus before period	0	0	Yes	ART at MCH dept during period	1	1	Yes	Yes		Yes	EPTS database before period	0		3230	More than 2000	No	51	>45	>45	>=45	More than 30 years old	No	Yes	>45
Hospital de Dia de Magude	100306	Yes	Yes	MAGUDE	MAPUTO PROVINCIA	Maputo provincia	1	0	3	3	Type I/Urban HC	1	Rural HC type I	Rural HC type I	Ariel	Ariel	1	1	Yes	Yes	ASG before period	No	0	Yes	Option B-Plus before period	0	0	Yes	ART at MCH dept during period	1	1	Yes	Yes		Yes	EPTS database before period	0		3230	More than 2000	No	67	>45	>45	>=45	More than 30 years old	No	Yes	>45
Hospital de Dia de Magude	100306	Yes	Yes	MAGUDE	MAPUTO PROVINCIA	Maputo provincia	1	0	3	3	Type I/Urban HC	1	Rural HC type I	Rural HC type I	Ariel	Ariel	1	1	Yes	Yes	ASG before period	No	0	Yes	Option B-Plus before period	0	0	Yes	ART at MCH dept during period	1	1	Yes	Yes		Yes	EPTS database before period	0		3230	More than 2000	No	35	26-35	26-35	35-44	More than 30 years old	No	No	26-35
Hospital de Dia de Magude	100306	Yes	Yes	MAGUDE	MAPUTO PROVINCIA	Maputo provincia	1	0	3	3	Type I/Urban HC	1	Rural HC type I	Rural HC type I	Ariel	Ariel	1	1	Yes	Yes	ASG before period	No	0	Yes	Option B-Plus before period	0	0	Yes	ART at MCH dept during period	1	1	Yes	Yes		Yes	EPTS database before period	0		3230	More than 2000	No	1	<=15	<=5	<15	30 years or less	Yes	No	<=5
Hospital de Dia de Magude	100306	Yes	Yes	MAGUDE	MAPUTO PROVINCIA	Maputo provincia	1	0	3	3	Type I/Urban HC	1	Rural HC type I	Rural HC type I	Ariel	Ariel	1	1	Yes	Yes	ASG before period	No	0	Yes	Option B-Plus before period	0	0	Yes	ART at MCH dept during period	1	1	Yes	Yes		Yes	EPTS database before period	0		3230	More than 2000	No	55	>45	>45	>=45	More than 30 years old	No	Yes	>45
Hospital de Dia de Magude	100306	Yes	Yes	MAGUDE	MAPUTO PROVINCIA	Maputo provincia	1	0	3	3	Type I/Urban HC	1	Rural HC type I	Rural HC type I	Ariel	Ariel	1	1	Yes	Yes	ASG before period	No	0	Yes	Option B-Plus before period	0	0	Yes	ART at MCH dept during period	1	1	Yes	Yes		Yes	EPTS database before period	0		3230	More than 2000	No	54	>45	>45	>=45	More than 30 years old	No	Yes	>45
Hospital de Dia de Magude	100306	Yes	Yes	MAGUDE	MAPUTO PROVINCIA	Maputo provincia	1	0	3	3	Type I/Urban HC	1	Rural HC type I	Rural HC type I	Ariel	Ariel	1	1	Yes	Yes	ASG before period	No	0	Yes	Option B-Plus before period	0	0	Yes	ART at MCH dept during period	1	1	Yes	Yes		Yes	EPTS database before period	0		3230	More than 2000	No	26	26-35	26-35	25-34	30 years or less	No	No	26-35
Hospital de Dia de Magude	100306	Yes	Yes	MAGUDE	MAPUTO PROVINCIA	Maputo provincia	1	0	3	3	Type I/Urban HC	1	Rural HC type I	Rural HC type I	Ariel	Ariel	1	1	Yes	Yes	ASG before period	No	0	Yes	Option B-Plus before period	0	0	Yes	ART at MCH dept during period	1	1	Yes	Yes		Yes	EPTS database before period	0		3230	More than 2000	No	29	26-35	26-35	25-34	30 years or less	No	No	26-35
Hospital de Dia de Magude	100306	Yes	Yes	MAGUDE	MAPUTO PROVINCIA	Maputo provincia	1	0	3	3	Type I/Urban HC	1	Rural HC type I	Rural HC type I	Ariel	Ariel	1	1	Yes	Yes	ASG before period	No	0	Yes	Option B-Plus before period	0	0	Yes	ART at MCH dept during period	1	1	Yes	Yes		Yes	EPTS database before period	0		3230	More than 2000	No	53	>45	>45	>=45	More than 30 years old	No	Yes	>45
Hospital de Dia de Magude	100306	Yes	Yes	MAGUDE	MAPUTO PROVINCIA	Maputo provincia	1	0	3	3	Type I/Urban HC	1	Rural HC type I	Rural HC type I	Ariel	Ariel	1	1	Yes	Yes	ASG before period	No	0	Yes	Option B-Plus before period	0	0	Yes	ART at MCH dept during period	1	1	Yes	Yes		Yes	EPTS database before period	0		3230	More than 2000	No	34	26-35	26-35	25-34	More than 30 years old	No	No	26-35
Hospital de Dia de Magude	100306	Yes	Yes	MAGUDE	MAPUTO PROVINCIA	Maputo provincia	1	0	3	3	Type I/Urban HC	1	Rural HC type I	Rural HC type I	Ariel	Ariel	1	1	Yes	Yes	ASG before period	No	0	Yes	Option B-Plus before period	0	0	Yes	ART at MCH dept during period	1	1	Yes	Yes		Yes	EPTS database before period	0		3230	More than 2000	No	53	>45	>45	>=45	More than 30 years old	No	Yes	>45
Hospital de Dia de Magude	100306	Yes	Yes	MAGUDE	MAPUTO PROVINCIA	Maputo provincia	1	0	3	3	Type I/Urban HC	1	Rural HC type I	Rural HC type I	Ariel	Ariel	1	1	Yes	Yes	ASG before period	No	0	Yes	Option B-Plus before period	0	0	Yes	ART at MCH dept during period	1	1	Yes	Yes		Yes	EPTS database before period	0		3230	More than 2000	No	32	26-35	26-35	25-34	More than 30 years old	No	No	26-35
Hospital de Dia de Magude	100306	Yes	Yes	MAGUDE	MAPUTO PROVINCIA	Maputo provincia	1	0	3	3	Type I/Urban HC	1	Rural HC type I	Rural HC type I	Ariel	Ariel	1	1	Yes	Yes	ASG before period	No	0	Yes	Option B-Plus before period	0	0	Yes	ART at MCH dept during period	1	1	Yes	Yes		Yes	EPTS database before period	0		3230	More than 2000	No	31	26-35	26-35	25-34	More than 30 years old	No	No	26-35
Hospital de Dia de Magude	100306	Yes	Yes	MAGUDE	MAPUTO PROVINCIA	Maputo provincia	1	0	3	3	Type I/Urban HC	1	Rural HC type I	Rural HC type I	Ariel	Ariel	1	1	Yes	Yes	ASG before period	No	0	Yes	Option B-Plus before period	0	0	Yes	ART at MCH dept during period	1	1	Yes	Yes		Yes	EPTS database before period	0		3230	More than 2000	No	24	16-25	16-25	15-24	30 years or less	No	No	0
Hospital de Dia de Magude	100306	Yes	Yes	MAGUDE	MAPUTO PROVINCIA	Maputo provincia	1	0	3	3	Type I/Urban HC	1	Rural HC type I	Rural HC type I	Ariel	Ariel	1	1	Yes	Yes	ASG before period	No	0	Yes	Option B-Plus before period	0	0	Yes	ART at MCH dept during period	1	1	Yes	Yes		Yes	EPTS database before period	0		3230	More than 2000	No	18	16-25	16-25	15-24	30 years or less	No	No	0
Hospital de Dia de Magude	100306	Yes	Yes	MAGUDE	MAPUTO PROVINCIA	Maputo provincia	1	0	3	3	Type I/Urban HC	1	Rural HC type I	Rural HC type I	Ariel	Ariel	1	1	Yes	Yes	ASG before period	No	0	Yes	Option B-Plus before period	0	0	Yes	ART at MCH dept during period	1	1	Yes	Yes		Yes	EPTS database before period	0		3230	More than 2000	No	30	26-35	26-35	25-34	30 years or less	No	No	26-35
Hospital de Dia de Magude	100306	Yes	Yes	MAGUDE	MAPUTO PROVINCIA	Maputo provincia	1	0	3	3	Type I/Urban HC	1	Rural HC type I	Rural HC type I	Ariel	Ariel	1	1	Yes	Yes	ASG before period	No	0	Yes	Option B-Plus before period	0	0	Yes	ART at MCH dept during period	1	1	Yes	Yes		Yes	EPTS database before period	0		3230	More than 2000	No	58	>45	>45	>=45	More than 30 years old	No	Yes	>45
Hospital de Dia de Magude	100306	Yes	Yes	MAGUDE	MAPUTO PROVINCIA	Maputo provincia	1	0	3	3	Type I/Urban HC	1	Rural HC type I	Rural HC type I	Ariel	Ariel	1	1	Yes	Yes	ASG before period	No	0	Yes	Option B-Plus before period	0	0	Yes	ART at MCH dept during period	1	1	Yes	Yes		Yes	EPTS database before period	0		3230	More than 2000	No	28	26-35	26-35	25-34	30 years or less	No	No	26-35
Hospital de Dia de Magude	100306	Yes	Yes	MAGUDE	MAPUTO PROVINCIA	Maputo provincia	1	0	3	3	Type I/Urban HC	1	Rural HC type I	Rural HC type I	Ariel	Ariel	1	1	Yes	Yes	ASG before period	No	0	Yes	Option B-Plus before period	0	0	Yes	ART at MCH dept during period	1	1	Yes	Yes		Yes	EPTS database before period	0		3230	More than 2000	No	49	>45	>45	>=45	More than 30 years old	No	Yes	>45
Hospital de Dia de Magude	100306	Yes	Yes	MAGUDE	MAPUTO PROVINCIA	Maputo provincia	1	0	3	3	Type I/Urban HC	1	Rural HC type I	Rural HC type I	Ariel	Ariel	1	1	Yes	Yes	ASG before period	No	0	Yes	Option B-Plus before period	0	0	Yes	ART at MCH dept during period	1	1	Yes	Yes		Yes	EPTS database before period	0		3230	More than 2000	No	30	26-35	26-35	25-34	30 years or less	No	No	26-35
Hospital de Dia de Magude	100306	Yes	Yes	MAGUDE	MAPUTO PROVINCIA	Maputo provincia	1	0	3	3	Type I/Urban HC	1	Rural HC type I	Rural HC type I	Ariel	Ariel	1	1	Yes	Yes	ASG before period	No	0	Yes	Option B-Plus before period	0	0	Yes	ART at MCH dept during period	1	1	Yes	Yes		Yes	EPTS database before period	0		3230	More than 2000	No	45	36-45	36-45	>=45	More than 30 years old	No	No	36-45
Hospital de Dia de Magude	100306	Yes	Yes	MAGUDE	MAPUTO PROVINCIA	Maputo provincia	1	0	3	3	Type I/Urban HC	1	Rural HC type I	Rural HC type I	Ariel	Ariel	1	1	Yes	Yes	ASG before period	No	0	Yes	Option B-Plus before period	0	0	Yes	ART at MCH dept during period	1	1	Yes	Yes		Yes	EPTS database before period	0		3230	More than 2000	No	29	26-35	26-35	25-34	30 years or less	No	No	26-35
Hospital de Dia de Magude	100306	Yes	Yes	MAGUDE	MAPUTO PROVINCIA	Maputo provincia	1	0	3	3	Type I/Urban HC	1	Rural HC type I	Rural HC type I	Ariel	Ariel	1	1	Yes	Yes	ASG before period	No	0	Yes	Option B-Plus before period	0	0	Yes	ART at MCH dept during period	1	1	Yes	Yes		Yes	EPTS database before period	0		3230	More than 2000	No	51	>45	>45	>=45	More than 30 years old	No	Yes	>45
Hospital de Dia de Magude	100306	Yes	Yes	MAGUDE	MAPUTO PROVINCIA	Maputo provincia	1	0	3	3	Type I/Urban HC	1	Rural HC type I	Rural HC type I	Ariel	Ariel	1	1	Yes	Yes	ASG before period	No	0	Yes	Option B-Plus before period	0	0	Yes	ART at MCH dept during period	1	1	Yes	Yes		Yes	EPTS database before period	0		3230	More than 2000	No	20	16-25	16-25	15-24	30 years or less	No	No	0
Hospital de Dia de Magude	100306	Yes	Yes	MAGUDE	MAPUTO PROVINCIA	Maputo provincia	1	0	3	3	Type I/Urban HC	1	Rural HC type I	Rural HC type I	Ariel	Ariel	1	1	Yes	Yes	ASG before period	No	0	Yes	Option B-Plus before period	0	0	Yes	ART at MCH dept during period	1	1	Yes	Yes		Yes	EPTS database before period	0		3230	More than 2000	No	10	<=15	6-15	<15	30 years or less	No	No	6-15
Hospital de Dia de Magude	100306	Yes	Yes	MAGUDE	MAPUTO PROVINCIA	Maputo provincia	1	0	3	3	Type I/Urban HC	1	Rural HC type I	Rural HC type I	Ariel	Ariel	1	1	Yes	Yes	ASG before period	No	0	Yes	Option B-Plus before period	0	0	Yes	ART at MCH dept during period	1	1	Yes	Yes		Yes	EPTS database before period	0		3230	More than 2000	No	36	36-45	36-45	35-44	More than 30 years old	No	No	36-45
Hospital de Dia de Magude	100306	Yes	Yes	MAGUDE	MAPUTO PROVINCIA	Maputo provincia	1	0	3	3	Type I/Urban HC	1	Rural HC type I	Rural HC type I	Ariel	Ariel	1	1	Yes	Yes	ASG before period	No	0	Yes	Option B-Plus before period	0	0	Yes	ART at MCH dept during period	1	1	Yes	Yes		Yes	EPTS database before period	0		3230	More than 2000	No	24	16-25	16-25	15-24	30 years or less	No	No	0
Hospital de Dia de Magude	100306	Yes	Yes	MAGUDE	MAPUTO PROVINCIA	Maputo provincia	1	0	3	3	Type I/Urban HC	1	Rural HC type I	Rural HC type I	Ariel	Ariel	1	1	Yes	Yes	ASG before period	No	0	Yes	Option B-Plus before period	0	0	Yes	ART at MCH dept during period	1	1	Yes	Yes		Yes	EPTS database before period	0		3230	More than 2000	No	34	26-35	26-35	25-34	More than 30 years old	No	No	26-35
Hospital de Dia de Magude	100306	Yes	Yes	MAGUDE	MAPUTO PROVINCIA	Maputo provincia	1	0	3	3	Type I/Urban HC	1	Rural HC type I	Rural HC type I	Ariel	Ariel	1	1	Yes	Yes	ASG before period	No	0	Yes	Option B-Plus before period	0	0	Yes	ART at MCH dept during period	1	1	Yes	Yes		Yes	EPTS database before period	0		3230	More than 2000	No	7	<=15	6-15	<15	30 years or less	No	No	6-15
Hospital de Dia de Magude	100306	Yes	Yes	MAGUDE	MAPUTO PROVINCIA	Maputo provincia	1	0	3	3	Type I/Urban HC	1	Rural HC type I	Rural HC type I	Ariel	Ariel	1	1	Yes	Yes	ASG before period	No	0	Yes	Option B-Plus before period	0	0	Yes	ART at MCH dept during period	1	1	Yes	Yes		Yes	EPTS database before period	0		3230	More than 2000	No	29	26-35	26-35	25-34	30 years or less	No	No	26-35
Hospital de Dia de Magude	100306	Yes	Yes	MAGUDE	MAPUTO PROVINCIA	Maputo provincia	1	0	3	3	Type I/Urban HC	1	Rural HC type I	Rural HC type I	Ariel	Ariel	1	1	Yes	Yes	ASG before period	No	0	Yes	Option B-Plus before period	0	0	Yes	ART at MCH dept during period	1	1	Yes	Yes		Yes	EPTS database before period	0		3230	More than 2000	No	34	26-35	26-35	25-34	More than 30 years old	No	No	26-35
Hospital de Dia de Magude	100306	Yes	Yes	MAGUDE	MAPUTO PROVINCIA	Maputo provincia	1	0	3	3	Type I/Urban HC	1	Rural HC type I	Rural HC type I	Ariel	Ariel	1	1	Yes	Yes	ASG before period	No	0	Yes	Option B-Plus before period	0	0	Yes	ART at MCH dept during period	1	1	Yes	Yes		Yes	EPTS database before period	0		3230	More than 2000	No	26	26-35	26-35	25-34	30 years or less	No	No	26-35
Hospital de Dia de Magude	100306	Yes	Yes	MAGUDE	MAPUTO PROVINCIA	Maputo provincia	1	0	3	3	Type I/Urban HC	1	Rural HC type I	Rural HC type I	Ariel	Ariel	1	1	Yes	Yes	ASG before period	No	0	Yes	Option B-Plus before period	0	0	Yes	ART at MCH dept during period	1	1	Yes	Yes		Yes	EPTS database before period	0		3230	More than 2000	No	47	>45	>45	>=45	More than 30 years old	No	Yes	>45
Hospital de Dia de Magude	100306	Yes	Yes	MAGUDE	MAPUTO PROVINCIA	Maputo provincia	1	0	3	3	Type I/Urban HC	1	Rural HC type I	Rural HC type I	Ariel	Ariel	1	1	Yes	Yes	ASG before period	No	0	Yes	Option B-Plus before period	0	0	Yes	ART at MCH dept during period	1	1	Yes	Yes		Yes	EPTS database before period	0		3230	More than 2000	No	23	16-25	16-25	15-24	30 years or less	No	No	0
Hospital de Dia de Magude	100306	Yes	Yes	MAGUDE	MAPUTO PROVINCIA	Maputo provincia	1	0	3	3	Type I/Urban HC	1	Rural HC type I	Rural HC type I	Ariel	Ariel	1	1	Yes	Yes	ASG before period	No	0	Yes	Option B-Plus before period	0	0	Yes	ART at MCH dept during period	1	1	Yes	Yes		Yes	EPTS database before period	0		3230	More than 2000	No	22	16-25	16-25	15-24	30 years or less	No	No	0
Hospital de Dia de Magude	100306	Yes	Yes	MAGUDE	MAPUTO PROVINCIA	Maputo provincia	1	0	3	3	Type I/Urban HC	1	Rural HC type I	Rural HC type I	Ariel	Ariel	1	1	Yes	Yes	ASG before period	No	0	Yes	Option B-Plus before period	0	0	Yes	ART at MCH dept during period	1	1	Yes	Yes		Yes	EPTS database before period	0		3230	More than 2000	No	43	36-45	36-45	35-44	More than 30 years old	No	No	36-45
Hospital de Dia de Magude	100306	Yes	Yes	MAGUDE	MAPUTO PROVINCIA	Maputo provincia	1	0	3	3	Type I/Urban HC	1	Rural HC type I	Rural HC type I	Ariel	Ariel	1	1	Yes	Yes	ASG before period	No	0	Yes	Option B-Plus before period	0	0	Yes	ART at MCH dept during period	1	1	Yes	Yes		Yes	EPTS database before period	0		3230	More than 2000	No	64	>45	>45	>=45	More than 30 years old	No	Yes	>45
Hospital de Dia de Magude	100306	Yes	Yes	MAGUDE	MAPUTO PROVINCIA	Maputo provincia	1	0	3	3	Type I/Urban HC	1	Rural HC type I	Rural HC type I	Ariel	Ariel	1	1	Yes	Yes	ASG before period	No	0	Yes	Option B-Plus before period	0	0	Yes	ART at MCH dept during period	1	1	Yes	Yes		Yes	EPTS database before period	0		3230	More than 2000	No	29	26-35	26-35	25-34	30 years or less	No	No	26-35
Hospital de Dia de Magude	100306	Yes	Yes	MAGUDE	MAPUTO PROVINCIA	Maputo provincia	1	0	3	3	Type I/Urban HC	1	Rural HC type I	Rural HC type I	Ariel	Ariel	1	1	Yes	Yes	ASG before period	No	0	Yes	Option B-Plus before period	0	0	Yes	ART at MCH dept during period	1	1	Yes	Yes		Yes	EPTS database before period	0		3230	More than 2000	No	35	26-35	26-35	35-44	More than 30 years old	No	No	26-35
Hospital de Dia de Magude	100306	Yes	Yes	MAGUDE	MAPUTO PROVINCIA	Maputo provincia	1	0	3	3	Type I/Urban HC	1	Rural HC type I	Rural HC type I	Ariel	Ariel	1	1	Yes	Yes	ASG before period	No	0	Yes	Option B-Plus before period	0	0	Yes	ART at MCH dept during period	1	1	Yes	Yes		Yes	EPTS database before period	0		3230	More than 2000	No	56	>45	>45	>=45	More than 30 years old	No	Yes	>45
Hospital de Dia de Magude	100306	Yes	Yes	MAGUDE	MAPUTO PROVINCIA	Maputo provincia	1	0	3	3	Type I/Urban HC	1	Rural HC type I	Rural HC type I	Ariel	Ariel	1	1	Yes	Yes	ASG before period	No	0	Yes	Option B-Plus before period	0	0	Yes	ART at MCH dept during period	1	1	Yes	Yes		Yes	EPTS database before period	0		3230	More than 2000	No	16	16-25	16-25	15-24	30 years or less	No	No	0
Hospital de Dia de Magude	100306	Yes	Yes	MAGUDE	MAPUTO PROVINCIA	Maputo provincia	1	0	3	3	Type I/Urban HC	1	Rural HC type I	Rural HC type I	Ariel	Ariel	1	1	Yes	Yes	ASG before period	No	0	Yes	Option B-Plus before period	0	0	Yes	ART at MCH dept during period	1	1	Yes	Yes		Yes	EPTS database before period	0		3230	More than 2000	No	30	26-35	26-35	25-34	30 years or less	No	No	26-35
Hospital de Dia de Magude	100306	Yes	Yes	MAGUDE	MAPUTO PROVINCIA	Maputo provincia	1	0	3	3	Type I/Urban HC	1	Rural HC type I	Rural HC type I	Ariel	Ariel	1	1	Yes	Yes	ASG before period	No	0	Yes	Option B-Plus before period	0	0	Yes	ART at MCH dept during period	1	1	Yes	Yes		Yes	EPTS database before period	0		3230	More than 2000	No	48	>45	>45	>=45	More than 30 years old	No	Yes	>45
Hospital de Dia de Magude	100306	Yes	Yes	MAGUDE	MAPUTO PROVINCIA	Maputo provincia	1	0	3	3	Type I/Urban HC	1	Rural HC type I	Rural HC type I	Ariel	Ariel	1	1	Yes	Yes	ASG before period	No	0	Yes	Option B-Plus before period	0	0	Yes	ART at MCH dept during period	1	1	Yes	Yes		Yes	EPTS database before period	0		3230	More than 2000	No	32	26-35	26-35	25-34	More than 30 years old	No	No	26-35
Hospital de Dia de Magude	100306	Yes	Yes	MAGUDE	MAPUTO PROVINCIA	Maputo provincia	1	0	3	3	Type I/Urban HC	1	Rural HC type I	Rural HC type I	Ariel	Ariel	1	1	Yes	Yes	ASG before period	No	0	Yes	Option B-Plus before period	0	0	Yes	ART at MCH dept during period	1	1	Yes	Yes		Yes	EPTS database before period	0		3230	More than 2000	No	43	36-45	36-45	35-44	More than 30 years old	No	No	36-45
Hospital de Dia de Magude	100306	Yes	Yes	MAGUDE	MAPUTO PROVINCIA	Maputo provincia	1	0	3	3	Type I/Urban HC	1	Rural HC type I	Rural HC type I	Ariel	Ariel	1	1	Yes	Yes	ASG before period	No	0	Yes	Option B-Plus before period	0	0	Yes	ART at MCH dept during period	1	1	Yes	Yes		Yes	EPTS database before period	0		3230	More than 2000	No	52	>45	>45	>=45	More than 30 years old	No	Yes	>45
Hospital de Dia de Magude	100306	Yes	Yes	MAGUDE	MAPUTO PROVINCIA	Maputo provincia	1	0	3	3	Type I/Urban HC	1	Rural HC type I	Rural HC type I	Ariel	Ariel	1	1	Yes	Yes	ASG before period	No	0	Yes	Option B-Plus before period	0	0	Yes	ART at MCH dept during period	1	1	Yes	Yes		Yes	EPTS database before period	0		3230	More than 2000	No	24	16-25	16-25	15-24	30 years or less	No	No	0
Hospital de Dia de Magude	100306	Yes	Yes	MAGUDE	MAPUTO PROVINCIA	Maputo provincia	1	0	3	3	Type I/Urban HC	1	Rural HC type I	Rural HC type I	Ariel	Ariel	1	1	Yes	Yes	ASG before period	No	0	Yes	Option B-Plus before period	0	0	Yes	ART at MCH dept during period	1	1	Yes	Yes		Yes	EPTS database before period	0		3230	More than 2000	No	25	16-25	16-25	25-34	30 years or less	No	No	0
Hospital de Dia de Magude	100306	Yes	Yes	MAGUDE	MAPUTO PROVINCIA	Maputo provincia	1	0	3	3	Type I/Urban HC	1	Rural HC type I	Rural HC type I	Ariel	Ariel	1	1	Yes	Yes	ASG before period	No	0	Yes	Option B-Plus before period	0	0	Yes	ART at MCH dept during period	1	1	Yes	Yes		Yes	EPTS database before period	0		3230	More than 2000	No	43	36-45	36-45	35-44	More than 30 years old	No	No	36-45
Hospital de Dia de Magude	100306	Yes	Yes	MAGUDE	MAPUTO PROVINCIA	Maputo provincia	1	0	3	3	Type I/Urban HC	1	Rural HC type I	Rural HC type I	Ariel	Ariel	1	1	Yes	Yes	ASG before period	No	0	Yes	Option B-Plus before period	0	0	Yes	ART at MCH dept during period	1	1	Yes	Yes		Yes	EPTS database before period	0		3230	More than 2000	No	20	16-25	16-25	15-24	30 years or less	No	No	0
Hospital de Dia de Magude	100306	Yes	Yes	MAGUDE	MAPUTO PROVINCIA	Maputo provincia	1	0	3	3	Type I/Urban HC	1	Rural HC type I	Rural HC type I	Ariel	Ariel	1	1	Yes	Yes	ASG before period	No	0	Yes	Option B-Plus before period	0	0	Yes	ART at MCH dept during period	1	1	Yes	Yes		Yes	EPTS database before period	0		3230	More than 2000	No	30	26-35	26-35	25-34	30 years or less	No	No	26-35
Hospital de Dia de Magude	100306	Yes	Yes	MAGUDE	MAPUTO PROVINCIA	Maputo provincia	1	0	3	3	Type I/Urban HC	1	Rural HC type I	Rural HC type I	Ariel	Ariel	1	1	Yes	Yes	ASG before period	No	0	Yes	Option B-Plus before period	0	0	Yes	ART at MCH dept during period	1	1	Yes	Yes		Yes	EPTS database before period	0		3230	More than 2000	No	7	<=15	6-15	<15	30 years or less	No	No	6-15
Hospital de Dia de Magude	100306	Yes	Yes	MAGUDE	MAPUTO PROVINCIA	Maputo provincia	1	0	3	3	Type I/Urban HC	1	Rural HC type I	Rural HC type I	Ariel	Ariel	1	1	Yes	Yes	ASG before period	No	0	Yes	Option B-Plus before period	0	0	Yes	ART at MCH dept during period	1	1	Yes	Yes		Yes	EPTS database before period	0		3230	More than 2000	No	29	26-35	26-35	25-34	30 years or less	No	No	26-35
Hospital de Dia de Magude	100306	Yes	Yes	MAGUDE	MAPUTO PROVINCIA	Maputo provincia	1	0	3	3	Type I/Urban HC	1	Rural HC type I	Rural HC type I	Ariel	Ariel	1	1	Yes	Yes	ASG before period	No	0	Yes	Option B-Plus before period	0	0	Yes	ART at MCH dept during period	1	1	Yes	Yes		Yes	EPTS database before period	0		3230	More than 2000	No	47	>45	>45	>=45	More than 30 years old	No	Yes	>45
Hospital de Dia de Magude	100306	Yes	Yes	MAGUDE	MAPUTO PROVINCIA	Maputo provincia	1	0	3	3	Type I/Urban HC	1	Rural HC type I	Rural HC type I	Ariel	Ariel	1	1	Yes	Yes	ASG before period	No	0	Yes	Option B-Plus before period	0	0	Yes	ART at MCH dept during period	1	1	Yes	Yes		Yes	EPTS database before period	0		3230	More than 2000	No	49	>45	>45	>=45	More than 30 years old	No	Yes	>45
Hospital de Dia de Magude	100306	Yes	Yes	MAGUDE	MAPUTO PROVINCIA	Maputo provincia	1	0	3	3	Type I/Urban HC	1	Rural HC type I	Rural HC type I	Ariel	Ariel	1	1	Yes	Yes	ASG before period	No	0	Yes	Option B-Plus before period	0	0	Yes	ART at MCH dept during period	1	1	Yes	Yes		Yes	EPTS database before period	0		3230	More than 2000	No	32	26-35	26-35	25-34	More than 30 years old	No	No	26-35
Hospital de Dia de Magude	100306	Yes	Yes	MAGUDE	MAPUTO PROVINCIA	Maputo provincia	1	0	3	3	Type I/Urban HC	1	Rural HC type I	Rural HC type I	Ariel	Ariel	1	1	Yes	Yes	ASG before period	No	0	Yes	Option B-Plus before period	0	0	Yes	ART at MCH dept during period	1	1	Yes	Yes		Yes	EPTS database before period	0		3230	More than 2000	No	41	36-45	36-45	35-44	More than 30 years old	No	No	36-45
Hospital de Dia de Magude	100306	Yes	Yes	MAGUDE	MAPUTO PROVINCIA	Maputo provincia	1	0	3	3	Type I/Urban HC	1	Rural HC type I	Rural HC type I	Ariel	Ariel	1	1	Yes	Yes	ASG before period	No	0	Yes	Option B-Plus before period	0	0	Yes	ART at MCH dept during period	1	1	Yes	Yes		Yes	EPTS database before period	0		3230	More than 2000	No	30	26-35	26-35	25-34	30 years or less	No	No	26-35
Hospital de Dia de Magude	100306	Yes	Yes	MAGUDE	MAPUTO PROVINCIA	Maputo provincia	1	0	3	3	Type I/Urban HC	1	Rural HC type I	Rural HC type I	Ariel	Ariel	1	1	Yes	Yes	ASG before period	No	0	Yes	Option B-Plus before period	0	0	Yes	ART at MCH dept during period	1	1	Yes	Yes		Yes	EPTS database before period	0		3230	More than 2000	No	34	26-35	26-35	25-34	More than 30 years old	No	No	26-35
Hospital de Dia de Magude	100306	Yes	Yes	MAGUDE	MAPUTO PROVINCIA	Maputo provincia	1	0	3	3	Type I/Urban HC	1	Rural HC type I	Rural HC type I	Ariel	Ariel	1	1	Yes	Yes	ASG before period	No	0	Yes	Option B-Plus before period	0	0	Yes	ART at MCH dept during period	1	1	Yes	Yes		Yes	EPTS database before period	0		3230	More than 2000	No	32	26-35	26-35	25-34	More than 30 years old	No	No	26-35
Hospital de Dia de Magude	100306	Yes	Yes	MAGUDE	MAPUTO PROVINCIA	Maputo provincia	1	0	3	3	Type I/Urban HC	1	Rural HC type I	Rural HC type I	Ariel	Ariel	1	1	Yes	Yes	ASG before period	No	0	Yes	Option B-Plus before period	0	0	Yes	ART at MCH dept during period	1	1	Yes	Yes		Yes	EPTS database before period	0		3230	More than 2000	No	25	16-25	16-25	25-34	30 years or less	No	No	0
Hospital de Dia de Magude	100306	Yes	Yes	MAGUDE	MAPUTO PROVINCIA	Maputo provincia	1	0	3	3	Type I/Urban HC	1	Rural HC type I	Rural HC type I	Ariel	Ariel	1	1	Yes	Yes	ASG before period	No	0	Yes	Option B-Plus before period	0	0	Yes	ART at MCH dept during period	1	1	Yes	Yes		Yes	EPTS database before period	0		3230	More than 2000	No	10	<=15	6-15	<15	30 years or less	No	No	6-15
Hospital de Dia de Magude	100306	Yes	Yes	MAGUDE	MAPUTO PROVINCIA	Maputo provincia	1	0	3	3	Type I/Urban HC	1	Rural HC type I	Rural HC type I	Ariel	Ariel	1	1	Yes	Yes	ASG before period	No	0	Yes	Option B-Plus before period	0	0	Yes	ART at MCH dept during period	1	1	Yes	Yes		Yes	EPTS database before period	0		3230	More than 2000	No	30	26-35	26-35	25-34	30 years or less	No	No	26-35
Hospital de Dia de Magude	100306	Yes	Yes	MAGUDE	MAPUTO PROVINCIA	Maputo provincia	1	0	3	3	Type I/Urban HC	1	Rural HC type I	Rural HC type I	Ariel	Ariel	1	1	Yes	Yes	ASG before period	No	0	Yes	Option B-Plus before period	0	0	Yes	ART at MCH dept during period	1	1	Yes	Yes		Yes	EPTS database before period	0		3230	More than 2000	No	26	26-35	26-35	25-34	30 years or less	No	No	26-35
Hospital de Dia de Magude	100306	Yes	Yes	MAGUDE	MAPUTO PROVINCIA	Maputo provincia	1	0	3	3	Type I/Urban HC	1	Rural HC type I	Rural HC type I	Ariel	Ariel	1	1	Yes	Yes	ASG before period	No	0	Yes	Option B-Plus before period	0	0	Yes	ART at MCH dept during period	1	1	Yes	Yes		Yes	EPTS database before period	0		3230	More than 2000	No	36	36-45	36-45	35-44	More than 30 years old	No	No	36-45
Hospital de Dia de Magude	100306	Yes	Yes	MAGUDE	MAPUTO PROVINCIA	Maputo provincia	1	0	3	3	Type I/Urban HC	1	Rural HC type I	Rural HC type I	Ariel	Ariel	1	1	Yes	Yes	ASG before period	No	0	Yes	Option B-Plus before period	0	0	Yes	ART at MCH dept during period	1	1	Yes	Yes		Yes	EPTS database before period	0		3230	More than 2000	No	23	16-25	16-25	15-24	30 years or less	No	No	0
Hospital de Dia de Magude	100306	Yes	Yes	MAGUDE	MAPUTO PROVINCIA	Maputo provincia	1	0	3	3	Type I/Urban HC	1	Rural HC type I	Rural HC type I	Ariel	Ariel	1	1	Yes	Yes	ASG before period	No	0	Yes	Option B-Plus before period	0	0	Yes	ART at MCH dept during period	1	1	Yes	Yes		Yes	EPTS database before period	0		3230	More than 2000	No	19	16-25	16-25	15-24	30 years or less	No	No	0
Hospital de Dia de Magude	100306	Yes	Yes	MAGUDE	MAPUTO PROVINCIA	Maputo provincia	1	0	3	3	Type I/Urban HC	1	Rural HC type I	Rural HC type I	Ariel	Ariel	1	1	Yes	Yes	ASG before period	No	0	Yes	Option B-Plus before period	0	0	Yes	ART at MCH dept during period	1	1	Yes	Yes		Yes	EPTS database before period	0		3230	More than 2000	No	26	26-35	26-35	25-34	30 years or less	No	No	26-35
Hospital de Dia de Magude	100306	Yes	Yes	MAGUDE	MAPUTO PROVINCIA	Maputo provincia	1	0	3	3	Type I/Urban HC	1	Rural HC type I	Rural HC type I	Ariel	Ariel	1	1	Yes	Yes	ASG before period	No	0	Yes	Option B-Plus before period	0	0	Yes	ART at MCH dept during period	1	1	Yes	Yes		Yes	EPTS database before period	0		3230	More than 2000	No	33	26-35	26-35	25-34	More than 30 years old	No	No	26-35
Hospital de Dia de Magude	100306	Yes	Yes	MAGUDE	MAPUTO PROVINCIA	Maputo provincia	1	0	3	3	Type I/Urban HC	1	Rural HC type I	Rural HC type I	Ariel	Ariel	1	1	Yes	Yes	ASG before period	No	0	Yes	Option B-Plus before period	0	0	Yes	ART at MCH dept during period	1	1	Yes	Yes		Yes	EPTS database before period	0		3230	More than 2000	No	33	26-35	26-35	25-34	More than 30 years old	No	No	26-35
Hospital de Dia de Magude	100306	Yes	Yes	MAGUDE	MAPUTO PROVINCIA	Maputo provincia	1	0	3	3	Type I/Urban HC	1	Rural HC type I	Rural HC type I	Ariel	Ariel	1	1	Yes	Yes	ASG before period	No	0	Yes	Option B-Plus before period	0	0	Yes	ART at MCH dept during period	1	1	Yes	Yes		Yes	EPTS database before period	0		3230	More than 2000	No	25	16-25	16-25	25-34	30 years or less	No	No	0
Hospital de Dia de Magude	100306	Yes	Yes	MAGUDE	MAPUTO PROVINCIA	Maputo provincia	1	0	3	3	Type I/Urban HC	1	Rural HC type I	Rural HC type I	Ariel	Ariel	1	1	Yes	Yes	ASG before period	No	0	Yes	Option B-Plus before period	0	0	Yes	ART at MCH dept during period	1	1	Yes	Yes		Yes	EPTS database before period	0		3230	More than 2000	No	30	26-35	26-35	25-34	30 years or less	No	No	26-35
Hospital de Dia de Magude	100306	Yes	Yes	MAGUDE	MAPUTO PROVINCIA	Maputo provincia	1	0	3	3	Type I/Urban HC	1	Rural HC type I	Rural HC type I	Ariel	Ariel	1	1	Yes	Yes	ASG before period	No	0	Yes	Option B-Plus before period	0	0	Yes	ART at MCH dept during period	1	1	Yes	Yes		Yes	EPTS database before period	0		3230	More than 2000	No	33	26-35	26-35	25-34	More than 30 years old	No	No	26-35
Hospital de Dia de Magude	100306	Yes	Yes	MAGUDE	MAPUTO PROVINCIA	Maputo provincia	1	0	3	3	Type I/Urban HC	1	Rural HC type I	Rural HC type I	Ariel	Ariel	1	1	Yes	Yes	ASG before period	No	0	Yes	Option B-Plus before period	0	0	Yes	ART at MCH dept during period	1	1	Yes	Yes		Yes	EPTS database before period	0		3230	More than 2000	No	30	26-35	26-35	25-34	30 years or less	No	No	26-35
Hospital de Dia de Magude	100306	Yes	Yes	MAGUDE	MAPUTO PROVINCIA	Maputo provincia	1	0	3	3	Type I/Urban HC	1	Rural HC type I	Rural HC type I	Ariel	Ariel	1	1	Yes	Yes	ASG before period	No	0	Yes	Option B-Plus before period	0	0	Yes	ART at MCH dept during period	1	1	Yes	Yes		Yes	EPTS database before period	0		3230	More than 2000	No	27	26-35	26-35	25-34	30 years or less	No	No	26-35
Hospital de Dia de Magude	100306	Yes	Yes	MAGUDE	MAPUTO PROVINCIA	Maputo provincia	1	0	3	3	Type I/Urban HC	1	Rural HC type I	Rural HC type I	Ariel	Ariel	1	1	Yes	Yes	ASG before period	No	0	Yes	Option B-Plus before period	0	0	Yes	ART at MCH dept during period	1	1	Yes	Yes		Yes	EPTS database before period	0		3230	More than 2000	No	32	26-35	26-35	25-34	More than 30 years old	No	No	26-35
Hospital de Dia de Magude	100306	Yes	Yes	MAGUDE	MAPUTO PROVINCIA	Maputo provincia	1	0	3	3	Type I/Urban HC	1	Rural HC type I	Rural HC type I	Ariel	Ariel	1	1	Yes	Yes	ASG before period	No	0	Yes	Option B-Plus before period	0	0	Yes	ART at MCH dept during period	1	1	Yes	Yes		Yes	EPTS database before period	0		3230	More than 2000	No	24	16-25	16-25	15-24	30 years or less	No	No	0
Hospital de Dia de Magude	100306	Yes	Yes	MAGUDE	MAPUTO PROVINCIA	Maputo provincia	1	0	3	3	Type I/Urban HC	1	Rural HC type I	Rural HC type I	Ariel	Ariel	1	1	Yes	Yes	ASG before period	No	0	Yes	Option B-Plus before period	0	0	Yes	ART at MCH dept during period	1	1	Yes	Yes		Yes	EPTS database before period	0		3230	More than 2000	No	4	<=15	<=5	<15	30 years or less	Yes	No	<=5
Hospital de Dia de Magude	100306	Yes	Yes	MAGUDE	MAPUTO PROVINCIA	Maputo provincia	1	0	3	3	Type I/Urban HC	1	Rural HC type I	Rural HC type I	Ariel	Ariel	1	1	Yes	Yes	ASG before period	No	0	Yes	Option B-Plus before period	0	0	Yes	ART at MCH dept during period	1	1	Yes	Yes		Yes	EPTS database before period	0		3230	More than 2000	No	28	26-35	26-35	25-34	30 years or less	No	No	26-35
Hospital de Dia de Magude	100306	Yes	Yes	MAGUDE	MAPUTO PROVINCIA	Maputo provincia	1	0	3	3	Type I/Urban HC	1	Rural HC type I	Rural HC type I	Ariel	Ariel	1	1	Yes	Yes	ASG before period	No	0	Yes	Option B-Plus before period	0	0	Yes	ART at MCH dept during period	1	1	Yes	Yes		Yes	EPTS database before period	0		3230	More than 2000	No	38	36-45	36-45	35-44	More than 30 years old	No	No	36-45
Hospital de Dia de Magude	100306	Yes	Yes	MAGUDE	MAPUTO PROVINCIA	Maputo provincia	1	0	3	3	Type I/Urban HC	1	Rural HC type I	Rural HC type I	Ariel	Ariel	1	1	Yes	Yes	ASG before period	No	0	Yes	Option B-Plus before period	0	0	Yes	ART at MCH dept during period	1	1	Yes	Yes		Yes	EPTS database before period	0		3230	More than 2000	No	23	16-25	16-25	15-24	30 years or less	No	No	0
Hospital de Dia de Magude	100306	Yes	Yes	MAGUDE	MAPUTO PROVINCIA	Maputo provincia	1	0	3	3	Type I/Urban HC	1	Rural HC type I	Rural HC type I	Ariel	Ariel	1	1	Yes	Yes	ASG before period	No	0	Yes	Option B-Plus before period	0	0	Yes	ART at MCH dept during period	1	1	Yes	Yes		Yes	EPTS database before period	0		3230	More than 2000	No	24	16-25	16-25	15-24	30 years or less	No	No	0
Hospital de Dia de Magude	100306	Yes	Yes	MAGUDE	MAPUTO PROVINCIA	Maputo provincia	1	0	3	3	Type I/Urban HC	1	Rural HC type I	Rural HC type I	Ariel	Ariel	1	1	Yes	Yes	ASG before period	No	0	Yes	Option B-Plus before period	0	0	Yes	ART at MCH dept during period	1	1	Yes	Yes		Yes	EPTS database before period	0		3230	More than 2000	No	50	>45	>45	>=45	More than 30 years old	No	Yes	>45
Hospital de Dia de Magude	100306	Yes	Yes	MAGUDE	MAPUTO PROVINCIA	Maputo provincia	1	0	3	3	Type I/Urban HC	1	Rural HC type I	Rural HC type I	Ariel	Ariel	1	1	Yes	Yes	ASG before period	No	0	Yes	Option B-Plus before period	0	0	Yes	ART at MCH dept during period	1	1	Yes	Yes		Yes	EPTS database before period	0		3230	More than 2000	No	29	26-35	26-35	25-34	30 years or less	No	No	26-35
Hospital de Dia de Magude	100306	Yes	Yes	MAGUDE	MAPUTO PROVINCIA	Maputo provincia	1	0	3	3	Type I/Urban HC	1	Rural HC type I	Rural HC type I	Ariel	Ariel	1	1	Yes	Yes	ASG before period	No	0	Yes	Option B-Plus before period	0	0	Yes	ART at MCH dept during period	1	1	Yes	Yes		Yes	EPTS database before period	0		3230	More than 2000	No	26	26-35	26-35	25-34	30 years or less	No	No	26-35
Hospital de Dia de Magude	100306	Yes	Yes	MAGUDE	MAPUTO PROVINCIA	Maputo provincia	1	0	3	3	Type I/Urban HC	1	Rural HC type I	Rural HC type I	Ariel	Ariel	1	1	Yes	Yes	ASG before period	No	0	Yes	Option B-Plus before period	0	0	Yes	ART at MCH dept during period	1	1	Yes	Yes		Yes	EPTS database before period	0		3230	More than 2000	No	27	26-35	26-35	25-34	30 years or less	No	No	26-35
Hospital de Dia de Magude	100306	Yes	Yes	MAGUDE	MAPUTO PROVINCIA	Maputo provincia	1	0	3	3	Type I/Urban HC	1	Rural HC type I	Rural HC type I	Ariel	Ariel	1	1	Yes	Yes	ASG before period	No	0	Yes	Option B-Plus before period	0	0	Yes	ART at MCH dept during period	1	1	Yes	Yes		Yes	EPTS database before period	0		3230	More than 2000	No	61	>45	>45	>=45	More than 30 years old	No	Yes	>45
Hospital de Dia de Magude	100306	Yes	Yes	MAGUDE	MAPUTO PROVINCIA	Maputo provincia	1	0	3	3	Type I/Urban HC	1	Rural HC type I	Rural HC type I	Ariel	Ariel	1	1	Yes	Yes	ASG before period	No	0	Yes	Option B-Plus before period	0	0	Yes	ART at MCH dept during period	1	1	Yes	Yes		Yes	EPTS database before period	0		3230	More than 2000	No	26	26-35	26-35	25-34	30 years or less	No	No	26-35
Hospital de Dia de Magude	100306	Yes	Yes	MAGUDE	MAPUTO PROVINCIA	Maputo provincia	1	0	3	3	Type I/Urban HC	1	Rural HC type I	Rural HC type I	Ariel	Ariel	1	1	Yes	Yes	ASG before period	No	0	Yes	Option B-Plus before period	0	0	Yes	ART at MCH dept during period	1	1	Yes	Yes		Yes	EPTS database before period	0		3230	More than 2000	No	36	36-45	36-45	35-44	More than 30 years old	No	No	36-45
Hospital de Dia de Magude	100306	Yes	Yes	MAGUDE	MAPUTO PROVINCIA	Maputo provincia	1	0	3	3	Type I/Urban HC	1	Rural HC type I	Rural HC type I	Ariel	Ariel	1	1	Yes	Yes	ASG before period	No	0	Yes	Option B-Plus before period	0	0	Yes	ART at MCH dept during period	1	1	Yes	Yes		Yes	EPTS database before period	0		3230	More than 2000	No	27	26-35	26-35	25-34	30 years or less	No	No	26-35
Hospital de Dia de Magude	100306	Yes	Yes	MAGUDE	MAPUTO PROVINCIA	Maputo provincia	1	0	3	3	Type I/Urban HC	1	Rural HC type I	Rural HC type I	Ariel	Ariel	1	1	Yes	Yes	ASG before period	No	0	Yes	Option B-Plus before period	0	0	Yes	ART at MCH dept during period	1	1	Yes	Yes		Yes	EPTS database before period	0		3230	More than 2000	No	26	26-35	26-35	25-34	30 years or less	No	No	26-35
Hospital de Dia de Magude	100306	Yes	Yes	MAGUDE	MAPUTO PROVINCIA	Maputo provincia	1	0	3	3	Type I/Urban HC	1	Rural HC type I	Rural HC type I	Ariel	Ariel	1	1	Yes	Yes	ASG before period	No	0	Yes	Option B-Plus before period	0	0	Yes	ART at MCH dept during period	1	1	Yes	Yes		Yes	EPTS database before period	0		3230	More than 2000	No	29	26-35	26-35	25-34	30 years or less	No	No	26-35
Hospital de Dia de Magude	100306	Yes	Yes	MAGUDE	MAPUTO PROVINCIA	Maputo provincia	1	0	3	3	Type I/Urban HC	1	Rural HC type I	Rural HC type I	Ariel	Ariel	1	1	Yes	Yes	ASG before period	No	0	Yes	Option B-Plus before period	0	0	Yes	ART at MCH dept during period	1	1	Yes	Yes		Yes	EPTS database before period	0		3230	More than 2000	No	28	26-35	26-35	25-34	30 years or less	No	No	26-35
Hospital de Dia de Magude	100306	Yes	Yes	MAGUDE	MAPUTO PROVINCIA	Maputo provincia	1	0	3	3	Type I/Urban HC	1	Rural HC type I	Rural HC type I	Ariel	Ariel	1	1	Yes	Yes	ASG before period	No	0	Yes	Option B-Plus before period	0	0	Yes	ART at MCH dept during period	1	1	Yes	Yes		Yes	EPTS database before period	0		3230	More than 2000	No	32	26-35	26-35	25-34	More than 30 years old	No	No	26-35
Hospital de Dia de Magude	100306	Yes	Yes	MAGUDE	MAPUTO PROVINCIA	Maputo provincia	1	0	3	3	Type I/Urban HC	1	Rural HC type I	Rural HC type I	Ariel	Ariel	1	1	Yes	Yes	ASG before period	No	0	Yes	Option B-Plus before period	0	0	Yes	ART at MCH dept during period	1	1	Yes	Yes		Yes	EPTS database before period	0		3230	More than 2000	No	19	16-25	16-25	15-24	30 years or less	No	No	0
Hospital de Dia de Magude	100306	Yes	Yes	MAGUDE	MAPUTO PROVINCIA	Maputo provincia	1	0	3	3	Type I/Urban HC	1	Rural HC type I	Rural HC type I	Ariel	Ariel	1	1	Yes	Yes	ASG before period	No	0	Yes	Option B-Plus before period	0	0	Yes	ART at MCH dept during period	1	1	Yes	Yes		Yes	EPTS database before period	0		3230	More than 2000	No	35	26-35	26-35	35-44	More than 30 years old	No	No	26-35
Hospital de Dia de Magude	100306	Yes	Yes	MAGUDE	MAPUTO PROVINCIA	Maputo provincia	1	0	3	3	Type I/Urban HC	1	Rural HC type I	Rural HC type I	Ariel	Ariel	1	1	Yes	Yes	ASG before period	No	0	Yes	Option B-Plus before period	0	0	Yes	ART at MCH dept during period	1	1	Yes	Yes		Yes	EPTS database before period	0		3230	More than 2000	No	25	16-25	16-25	25-34	30 years or less	No	No	0
[truncated: 18,253 more rows]
[truncated: 67 more columns]
